# Supplementary material for: The novel and taxonomically restricted Ah24 gene from grain amaranth (Amaranthus hypochondriacus) has a dual role in development and defense
Source: Front Plant Sci. 2015 Aug 5;6:602. doi: 10.3389/fpls.2015.00602 (PMC4524895; doi:10.3389/fpls.2015.00602)
Supplement: Supplementary file 14 [file Table3.XLSX]

## Sheet: Up regulated genes
Table S3. Microarray data showing genes that were differentially expressed (up-regulated genes and down regulated genes; worksheets 1 and 2) in transgenic L15 Arabidopsis thaliana plants overexpressing the Ah24 gene from Amaranthus hypochondriacus. Enrichment of Gene Ontology (GO) terms in transcripts with significantly greater abundance at low [P]ext (GO terms for up-regulated genes and GO terms…
Id	Symbol	Zscore	pval	padj	WT	AL15	log2FC	Type	Annotation
AT5G29020.1	AT5G29020	4.90278	4.72441e-07	0.001623	64	174	1.44294	transposable_element_gene	similar to unknown protein [Arabidopsis thaliana] (TAIR:AT3G60930.1)
AT2G39175.1	AT2G39175	4.60155	2.09675e-06	0.005621	22	87	1.98351	mirna	MIR160/MIR160A; miRNA
AT3G22425.1	AT3G22425	4.44619	4.37032e-06	0.009218	12581	24488	0.960828	protein_coding	imidazoleglycerol-phosphate dehydratase
AT4G24210.1	AT4G24210	4.44284	4.439e-06	0.009218	155	268	0.789965	protein_coding	F-box family protein
AT1G28550.1	AT1G28550	4.32954	7.47102e-06	0.013687	400	861	1.10601	protein_coding	RAB GTPase homolog A1I
AT5G24900.1	AT5G24900	4.20251	1.31984e-05	0.021336	34	99	1.54189	protein_coding	cytochrome P450, family 714, subfamily A, polypeptide 2
AT5G25400.1	AT5G25400	4.03108	2.77607e-05	0.040152	382	720	0.914424	protein_coding	Nucleotide-sugar transporter family protein
AT4G23750.1	AT4G23750	3.96062	3.73772e-05	0.048913	7489	13585	0.85917	protein_coding	cytokinin response factor 2
AT4G05190.1	AT4G05190	3.86867	5.47159e-05	0.062652	1400	2335	0.737996	protein_coding	kinesin 5
AT4G25520.1	AT4G25520	3.74355	9.07175e-05	0.088528	18490	35000	0.92061	protein_coding	SEUSS-like 1
AT5G39600.1	AT5G39600	3.73503	9.38481e-05	0.088528	2410	3838	0.671322	protein_coding	CONTAINS InterPro DOMAIN/s: Ribosomal protein L53, mitochondrial (InterPro:IPR019716)
AT5G43540.1	AT5G43540	3.73089	9.54015e-05	0.088528	6999	10916	0.641224	protein_coding	C2H2 and C2HC zinc fingers superfamily protein
AT5G39140.1	AT5G39140	3.72763	9.66428e-05	0.088528	24750	42449	0.778302	protein_coding	unknown protein
AT5G29602.1	AT5G29602	3.67288	0.000119918	0.099863	42	103	1.29418	transposable_element_gene	similar to unknown protein [Arabidopsis thaliana] (TAIR:AT2G07090.1)
AT5G59050.2	AT5G59050	3.65802	0.000127088	0.10272	296.1	481.3	0.700852	protein_coding	unknown protein
AT5G28570.1	AT5G28570	3.61267	0.000151528	0.115671	34	89	1.38827	transposable_element_gene	similar to unknown protein [Arabidopsis thaliana] (TAIR:AT1G12725.1)
AT5G58800.2	AT5G58800	3.56194	0.000184062	0.133111	5310	7657	0.528067	protein_coding	Quinone reductase family protein
AT3G22120.1	AT3G22120	3.47431	0.000256089	0.162294	107	197	0.880585	protein_coding	cell wall-plasma membrane linker protein
AT5G12150.1	AT5G12150	3.46737	0.000262793	0.162294	2078	3398	0.70949	protein_coding	Rho GTPase activation protein (RhoGAP) with PH domain
AT5G55360.1	AT5G55360	3.46435	0.000265756	0.162294	17101	27422	0.681253	protein_coding	MBOAT (membrane bound O-acyl transferase) family protein
AT5G14610.1	AT5G14610	3.42236	0.000310405	0.171312	29181	49096	0.750576	protein_coding	DEAD box RNA helicase family protein
AT2G24060.1	AT2G24060	3.41091	0.000323727	0.171312	20721	34724	0.74484	protein_coding	Translation initiation factor 3 protein
AT2G37110.1	AT2G37110	3.37383	0.000370651	0.192186	20293	41403	1.02875	protein_coding	PLAC8 family protein
AT5G36960.1	AT5G36960	3.36202	0.000386875	0.196883	108	197	0.867164	protein_coding	unknown protein
AT3G07330.1	AT3G07330	3.32673	0.000439359	0.201792	14924	26415	0.823723	protein_coding	Cellulose-synthase-like C6
AT5G03610.1	AT5G03610	3.32332	0.000444761	0.201792	19126	30690	0.682233	protein_coding	GDSL-like Lipase/Acylhydrolase superfamily protein
AT5G25170.1	AT5G25170	3.31959	0.000450744	0.201792	20222	36181	0.839307	protein_coding	PPPDE putative thiol peptidase family protein
AT5G62440.1	AT5G62440	3.31198	0.000463186	0.201792	14174	25716	0.859419	protein_coding	Protein of unknown function (DUF3223)
AT1G28510.1	AT1G28510	3.27619	0.000526087	0.209622	16870	26911	0.673736	protein_coding	Optic atrophy 3 protein (OPA3)
AT5G38420.1	AT5G38420	3.26434	0.000548593	0.212336	193	345	0.837996	protein_coding	Ribulose bisphosphate carboxylase (small chain) family protein
AT3G58260.1	AT3G58260	3.25268	0.000571614	0.215565	15562	25202	0.695511	protein_coding	TRAF-like family protein
AT5G38430.1	AT5G38430	3.25218	0.000572623	0.215565	695	1098	0.659793	protein_coding	Ribulose bisphosphate carboxylase (small chain) family protein
AT5G25510.1	AT5G25510	3.23783	0.000602218	0.221265	10755	16303	0.60013	protein_coding	Protein phosphatase 2A regulatory B subunit family protein
AT2G05860.1	AT2G05860	3.21646	0.000648905	0.227582	19599	38515	0.97464	transposable_element_gene	similar to unknown protein [Arabidopsis thaliana] (TAIR:AT4G07310.1)
AT1G17240.1	AT1G17240	3.20861	0.000666891	0.227582	21775	39897	0.873608	protein_coding	receptor like protein 2
AT3G47440.1	AT3G47440	3.20847	0.000667206	0.227582	21133	39243	0.892938	protein_coding	tonoplast intrinsic protein 5;1
AT1G31670.1	AT1G31670	3.20415	0.00067731	0.227582	14728	21355	0.536012	protein_coding	Copper amine oxidase family protein
AT5G62400.1	AT5G62400	3.1975	0.000693132	0.227582	12081	19402	0.683465	protein_coding	unknown protein
AT2G45910.1	AT2G45910	3.19718	0.00069388	0.227582	6754	9939	0.557359	protein_coding	U-box domain-containing protein kinase family protein
AT1G75590.1	AT1G75590	3.19501	0.000699125	0.227582	21581	44436	1.04197	protein_coding	SAUR-like auxin-responsive protein family
AT5G65220.1	AT5G65220	3.18966	0.000712202	0.227582	13214	21762	0.719744	protein_coding	Ribosomal L29 family protein
AT5G27670.1	AT5G27670	3.18162	0.000732262	0.230249	561	809	0.528139	protein_coding	histone H2A 7
AT2G07770.1	AT2G07770	3.17098	0.000759637	0.230249	16599	31097	0.905679	transposable_element_gene	similar to unknown protein [Arabidopsis thaliana] (TAIR:AT3G15600.1)
AT4G25050.1	AT4G25050	3.17093	0.000759757	0.230249	281	419	0.57638	protein_coding	acyl carrier protein 4
AT2G45890.1	AT2G45890	3.16448	0.000776815	0.23204	16934	25467	0.588706	protein_coding	RHO guanyl-nucleotide exchange factor 4
AT2G05810.2	AT2G05810	3.16088	0.000786468	0.232397	13323	21375	0.682005	protein_coding	ARM repeat superfamily protein
AT4G22350.1	AT4G22350	3.14414	0.000832881	0.234899	9739	14610	0.585111	protein_coding	Ubiquitin C-terminal hydrolases superfamily protein
AT4G34470.1	AT4G34470	3.14246	0.000837672	0.234899	11071	17971	0.698885	protein_coding	SKP1-like 12
AT1G32410.5	AT1G32410	3.13423	0.000861536	0.23915	8942	12892	0.527807	protein_coding	Vacuolar protein sorting 55 (VPS55) family protein
AT5G49150.1	AT5G49150	3.12553	0.000887427	0.243874	670	990	0.563267	protein_coding	gamete expressed 2
AT5G18520.1	AT5G18520	3.11242	0.000927806	0.248542	15728	25533	0.699028	protein_coding	Lung seven transmembrane receptor family protein
AT3G49450.1	AT3G49450	3.1058	0.000948827	0.250718	4716	6858	0.540224	protein_coding	F-box and associated interaction domains-containing protein
AT4G23493.1	AT4G23493	3.0878	0.00100822	0.252063	9004	12683	0.494258	protein_coding	unknown protein
AT5G40710.1	AT5G40710	3.08397	0.00102129	0.252063	14308	22164	0.631396	protein_coding	zinc finger (C2H2 type) family protein
AT1G38950.1	AT1G38950	3.08371	0.00102217	0.252063	16304	28079	0.784266	protein_coding	unknown protein
AT3G07950.1	AT3G07950	3.07958	0.00103647	0.252063	11062	16200	0.550382	protein_coding	rhomboid protein-related
AT5G20920.2	AT5G20920	3.0535	0.00113093	0.263381	480	671	0.483278	protein_coding	eukaryotic translation initiation factor 2 beta subunit
AT1G16160.1	AT1G16160	3.04736	0.00115431	0.266567	20597	34042	0.724882	protein_coding	wall associated kinase-like 5
AT5G25265.1	AT5G25265	3.04043	0.00118122	0.267906	9457	14463	0.612912	protein_coding	unknown protein
AT5G55030.2	AT5G55030	3.03106	0.00121849	0.269577	9923	16536	0.736762	NA	NA
AT3G50410.1	AT3G50410	3.02915	0.0012262	0.269577	19381	32602	0.750317	protein_coding	OBF binding protein 1
AT3G62630.1	AT3G62630	3.02361	0.00124889	0.271389	18386	27872	0.600209	protein_coding	Protein of unknown function (DUF1645)
AT3G16530.1	AT3G16530	3.01907	0.00126776	0.271389	808	1171	0.535314	protein_coding	Legume lectin family protein
AT1G07980.1	AT1G07980	3.01268	0.00129478	0.27359	19351	31606	0.70779	protein_coding	nuclear factor Y, subunit C10
AT4G35270.1	AT4G35270	3.01048	0.00130419	0.27359	507	714	0.493938	protein_coding	Plant regulator RWP-RK family protein
AT3G11200.1	AT3G11200	3.00319	0.00133585	0.276673	6539	9640	0.559963	protein_coding	alfin-like 2
AT4G34412.1	AT4G34412	3.00246	0.00133902	0.276673	12749	20714	0.700222	protein_coding	CONTAINS InterPro DOMAIN/s: Kinase binding protein CGI-121 (InterPro:IPR013926)
AT1G02050.1	AT1G02050	2.99869	0.00135571	0.278032	7530	10673	0.503244	protein_coding	Chalcone and stilbene synthase family protein
AT5G39840.1	AT5G39840	2.98024	0.00144012	0.282034	261	387	0.568284	protein_coding	ATP-dependent RNA helicase, mitochondrial, putative
AT4G16440.1	AT4G16440	2.97927	0.00144468	0.282034	11647	18601	0.675422	protein_coding	ferredoxin hydrogenases
AT5G40040.1	AT5G40040	2.97152	0.00148167	0.28474	24390	42713	0.808385	protein_coding	60S acidic ribosomal protein family
AT4G04750.1	AT4G04750	2.96887	0.00149448	0.285208	23754	35971	0.598664	protein_coding	Major facilitator superfamily protein
AT5G28440.1	AT5G28440	2.95122	0.0015826	0.298891	19758	31280	0.662804	transposable_element_gene	unknown protein
AT2G24010.1	AT2G24010	2.95018	0.00158794	0.298891	8880	14507	0.708118	protein_coding	serine carboxypeptidase-like 23
AT4G24320.1	AT4G24320	2.94112	0.00163516	0.302512	17353	28922	0.736982	protein_coding	Ubiquitin carboxyl-terminal hydrolase family protein
AT5G63660.1	AT5G63660	2.93785	0.00165249	0.302512	14643	20087	0.456051	protein_coding	Scorpion toxin-like knottin superfamily protein
AT3G48860.2	AT3G48860	2.93507	0.00166735	0.302512	420	596	0.504923	protein_coding	unknown protein
AT5G49210.2	AT5G49210	2.92381	0.00172888	0.308515	10922	17005	0.638722	protein_coding	unknown protein
AT1G15610.1	AT1G15610	2.9099	0.00180773	0.316384	2877	4302	0.580442	protein_coding	unknown protein
AT4G21030.1	AT4G21030	2.90555	0.00183305	0.316819	14041	20702	0.560124	protein_coding	Dof-type zinc finger domain-containing protein
AT5G17170.2	AT5G17170	2.89744	0.0018811	0.320342	23821	40907	0.780114	protein_coding	rubredoxin family protein
AT5G13130.1	AT5G13130	2.89622	0.00188841	0.320342	165	241	0.546567	protein_coding	Histidine kinase-, DNA gyrase B-, and HSP90-like ATPase family protein
AT1G07940.1	AT1G07940	2.89285	0.00190883	0.32182	787	1114	0.501314	protein_coding	GTP binding Elongation factor Tu family protein
AT5G55565.1	AT5G55565	2.89058	0.00192269	0.322073	15461	24008	0.634882	protein_coding	Encodes a defensin-like (DEFL) family protein.
AT5G20670.1	AT5G20670	2.88864	0.00193457	0.322073	4664	6436	0.464597	protein_coding	Protein of unknown function (DUF1677)
AT1G51915.1	AT1G51915	2.88608	0.00195038	0.322073	11914	18500	0.634867	protein_coding	cryptdin protein-related
AT4G35410.2	AT4G35410	2.88498	0.00195721	0.322073	7674	10811	0.494449	protein_coding	Clathrin adaptor complex small chain family protein
AT4G34530.1	AT4G34540	2.87979	0.00198972	0.325473	4684	7154	0.611009	protein_coding	NmrA-like negative transcriptional regulator family protein
AT5G55380.1	AT5G55380	2.877	0.00200735	0.326415	19379	30108	0.635653	protein_coding	MBOAT (membrane bound O-acyl transferase) family protein
AT5G47830.2	AT5G47830	2.86975	0.00205401	0.326802	9460	14643	0.630299	protein_coding	unknown protein
AT5G31787.1	AT5G31787	2.86723	0.00207041	0.326802	20361	33203	0.705505	transposable_element_gene	similar to unknown protein [Arabidopsis thaliana] (TAIR:AT5G32312.1)
AT4G22980.1	AT4G22980	2.86548	0.00208188	0.326802	5842	8704	0.575216	protein_coding	FUNCTIONS IN: molecular_function unknown
AT5G17820.1	AT5G17820	2.86097	0.00211175	0.326802	1725	2327	0.431875	protein_coding	Peroxidase superfamily protein
AT4G08910.1	AT4G08910	2.85962	0.00212074	0.326802	17286	29848	0.78803	protein_coding	unknown protein
AT3G58190.1	AT3G58190	2.85793	0.00213205	0.326802	17405	30640	0.815914	protein_coding	lateral organ boundaries-domain 29
AT3G61650.1	AT3G61650	2.85667	0.00214055	0.326802	16126	28718	0.832567	protein_coding	gamma-tubulin
AT4G07515.1	AT4G07515	2.84437	0.002225	0.337136	15083	23100	0.614969	protein_coding	Protein of unknown function (DUF784)
AT1G68710.1	AT1G68710	2.82503	0.00236383	0.349539	591	798	0.433231	protein_coding	ATPase E1-E2 type family protein / haloacid dehalogenase-like hydrolase family protein
AT4G21880.1	AT4G21880	2.81746	0.00242029	0.351915	18558	30884	0.734818	protein_coding	Pentatricopeptide repeat (PPR) superfamily protein
AT4G01540.2	AT4G01540	2.81063	0.0024722	0.355326	1851	2677	0.532312	protein_coding	NAC with transmembrane motif1
AT1G15490.1	AT1G15490	2.80836	0.00248969	0.355326	22712	40371	0.829865	protein_coding	alpha/beta-Hydrolases superfamily protein
AT2G36010.2	AT2G36010	2.80561	0.00251104	0.355701	3783	5472	0.532537	protein_coding	E2F transcription factor 3
AT5G59090.3	AT5G59090	2.80012	0.00255421	0.358318	9014	14260	0.661735	protein_coding	subtilase 4.12
AT2G27320.1	AT2G27320	2.78806	0.00265124	0.364293	67	101	0.592122	protein_coding	Protein of Unknown Function (DUF239)
AT5G23730.1	AT5G23730	2.78144	0.00270595	0.366316	19150	28743	0.585866	protein_coding	Transducin/WD40 repeat-like superfamily protein
AT1G14345.1	AT1G14345	2.77794	0.00273526	0.368469	712	1034	0.538287	protein_coding	NAD(P)-linked oxidoreductase superfamily protein
AT1G49150.1	AT1G49150	2.77478	0.00276192	0.370245	22077	39092	0.824329	protein_coding	unknown protein
AT5G63180.1	AT5G63180	2.76246	0.00286836	0.378968	2818	3771	0.420276	protein_coding	Pectin lyase-like superfamily protein
AT3G58730.1	AT3G58730	2.74741	0.00300343	0.388741	21683	38615	0.832597	protein_coding	vacuolar ATP synthase subunit D (VATD) / V-ATPase D subunit / vacuolar proton pump D subunit (VATPD)
AT2G45220.1	AT2G45220	2.74065	0.0030659	0.388741	16359	27412	0.744723	protein_coding	Plant invertase/pectin methylesterase inhibitor superfamily
AT2G36340.1	AT2G36340	2.73955	0.00307618	0.388741	21695	32576	0.586447	protein_coding	DNA-binding storekeeper protein-related transcriptional regulator
AT1G20823.1	AT1G20823	2.73803	0.00309045	0.388741	2952	4252	0.526449	protein_coding	RING/U-box superfamily protein
AT5G20090.2	AT5G20090	2.73735	0.0030968	0.388741	152	199	0.388697	protein_coding	Uncharacterised protein family (UPF0041)
AT4G32850.4	AT4G32850	2.73455	0.00312326	0.388741	6315	9115	0.52946	protein_coding	nuclear poly(a) polymerase
AT5G52310.1	AT5G52310	2.73145	0.00315283	0.388741	31079	49660	0.676144	protein_coding	low-temperature-responsive protein 78 (LTI78) / desiccation-responsive protein 29A (RD29A)
AT3G06890.1	AT3G06890	2.72544	0.0032108	0.388741	19057	30168	0.662698	protein_coding	unknown protein
AT4G16240.1	AT4G16240	2.72043	0.0032599	0.392918	30668	45831	0.57959	protein_coding	unknown protein
AT1G18300.1	AT1G18300	2.71355	0.00332834	0.395435	148	216	0.545434	protein_coding	nudix hydrolase homolog 4
AT5G08260.1	AT5G08260	2.7119	0.00334499	0.395435	876	1183	0.433447	protein_coding	serine carboxypeptidase-like 35
AT3G52980.1	AT3G52980	2.70725	0.00339215	0.398375	790	1028	0.379916	protein_coding	Zinc finger (CCCH-type) family protein / RNA recognition motif (RRM)-containing protein
AT2G26120.1	AT2G26120	2.68908	0.00358242	0.412029	23567	37730	0.678944	protein_coding	glycine-rich protein
AT4G40070.1	AT4G40070	2.68853	0.00358832	0.412029	671	904	0.43001	protein_coding	RING/U-box superfamily protein
AT3G56860.2	AT3G56860	2.6884	0.00358978	0.412029	2648	3675	0.472841	protein_coding	UBP1-associated protein 2A
AT2G39560.1	AT2G39560	2.6766	0.0037187	0.412029	17639	24434	0.470121	protein_coding	Putative membrane lipoprotein
AT5G58500.1	AT5G58500	2.67459	0.00374101	0.412029	18971	31819	0.746093	protein_coding	Protein of unknown function (DUF640)
AT2G47180.1	AT2G47180	2.67317	0.00375693	0.412029	12428	18039	0.537525	protein_coding	galactinol synthase 1
AT5G40820.1	AT5G40820	2.67282	0.00376079	0.412029	298	412	0.467332	protein_coding	Ataxia telangiectasia-mutated and RAD3-related
AT3G43680.1	AT3G43680	2.67193	0.00377083	0.412029	11802	16373	0.472287	transposable_element_gene	similar to unknown protein [Arabidopsis thaliana] (TAIR:AT3G60930.1)
AT5G02960.1	AT5G02960	2.6647	0.00385288	0.412029	327	470	0.52337	protein_coding	Ribosomal protein S12/S23 family protein
AT1G32290.1	AT1G32290	2.66359	0.00386556	0.412029	25724	43748	0.766102	protein_coding	unknown protein
AT5G65410.1	AT5G65410	2.65924	0.00391588	0.412029	13220	18712	0.501242	protein_coding	homeobox protein 25
AT5G06320.1	AT5G06320	2.65176	0.00400368	0.412029	8401	11930	0.505961	protein_coding	NDR1/HIN1-like 3
AT4G22840.1	AT4G22840	2.65058	0.00401768	0.412029	269	363	0.432363	protein_coding	Sodium Bile acid symporter family
AT5G39170.1	AT5G39170	2.64969	0.00402832	0.412029	18615	30015	0.689218	protein_coding	unknown protein
AT1G15100.1	AT1G15100	2.64665	0.00406471	0.412029	23584	37952	0.686367	protein_coding	RING-H2 finger A2A
AT5G46160.1	AT5G46160	2.64544	0.00407927	0.412029	5744	8455	0.557749	protein_coding	Ribosomal protein L14p/L23e family protein
AT2G26010.1	AT2G26010	2.64534	0.00408041	0.412029	5208	7106	0.448308	protein_coding	plant defensin 1.3
AT4G11070.1	AT4G11070	2.64262	0.00411339	0.412029	5859	8464	0.530685	protein_coding	WRKY family transcription factor
AT2G28070.1	AT2G28070	2.64106	0.00413241	0.412029	1060	1489	0.490279	protein_coding	ABC-2 type transporter family protein
AT3G61870.2	AT3G61870	2.63996	0.0041458	0.412029	22727	42175	0.891981	protein_coding	unknown protein
AT3G24010.1	AT3G24010	2.63977	0.00414814	0.412029	17944	26285	0.550738	protein_coding	RING/FYVE/PHD zinc finger superfamily protein
AT5G54980.1	AT5G54980	2.63756	0.00417521	0.412029	186	251	0.432385	protein_coding	Uncharacterised protein family (UPF0497)
AT5G26130.1	AT5G26130	2.63667	0.0041862	0.412029	21211	31686	0.579033	protein_coding	CAP (Cysteine-rich secretory proteins, Antigen 5, and Pathogenesis-related 1 protein) superfamily protein
AT4G11550.1	AT4G11550	2.63635	0.00419021	0.412029	616	848	0.461134	protein_coding	Cysteine/Histidine-rich C1 domain family protein
AT4G08056.1	AT4G08056	2.63144	0.00425117	0.412029	22740	36171	0.669601	transposable_element_gene	similar to unknown protein [Arabidopsis thaliana] (TAIR:AT3G30843.1)
AT4G00752.1	AT4G00752	2.62956	0.00427476	0.412029	5052	6754	0.418888	protein_coding	UBX domain-containing protein
AT2G19540.1	AT2G19540	2.62435	0.00434074	0.412029	16668	25373	0.606213	protein_coding	Transducin family protein / WD-40 repeat family protein
AT5G45550.1	AT5G45550	2.61996	0.00439704	0.412029	8166	10422	0.351931	protein_coding	Mob1/phocein family protein
AT2G45990.2	AT2G46000	2.61694	0.00443613	0.412029	1331	1845	0.47111	protein_coding	FUNCTIONS IN: molecular_function unknown
AT3G55530.1	AT3G55530	2.61693	0.00443624	0.412029	13905	20564	0.564517	protein_coding	RING/U-box superfamily protein
AT3G14960.1	AT3G14960	2.61459	0.00446671	0.412029	842	1139	0.435876	protein_coding	Galactosyltransferase family protein
AT1G18100.1	AT1G18100	2.61293	0.00448851	0.412029	27	53	0.973033	protein_coding	PEBP (phosphatidylethanolamine-binding protein) family protein
AT4G35230.1	AT4G35230	2.60717	0.00456468	0.412029	414	563	0.443504	protein_coding	BR-signaling kinase 1
AT3G53110.1	AT3G53110	2.60698	0.00456718	0.412029	12904	17509	0.440278	protein_coding	P-loop containing nucleoside triphosphate hydrolases superfamily protein
AT4G30050.1	AT4G30050	2.60434	0.00460263	0.412029	10346	15968	0.626111	protein_coding	unknown protein
AT5G48980.1	AT5G48980	2.60154	0.00464028	0.412029	187	273	0.545863	protein_coding	Galactose oxidase/kelch repeat superfamily protein
AT2G37250.1	AT2G37250	2.59952	0.00466776	0.412029	15500	22804	0.557019	protein_coding	adenosine kinase
AT4G26480.1	AT4G26480	2.59678	0.00470506	0.412029	6197	8624	0.476787	protein_coding	RNA-binding KH domain-containing protein
AT2G33980.1	AT2G33980	2.59413	0.00474156	0.412029	10528	14834	0.494676	protein_coding	nudix hydrolase homolog 22
AT4G30996.1	AT4G30996	2.59404	0.00474272	0.412029	17900	27299	0.608889	protein_coding	Protein of unknown function (DUF1068)
AT5G02550.1	AT5G02550	2.59385	0.00474538	0.412029	772	1032	0.41877	protein_coding	unknown protein
AT5G62575.2	AT5G62575	2.59247	0.00476443	0.412029	229	331	0.531484	protein_coding	predicted to encode subunit 7 of mitochondrial complex II and to participate in the respiratory chain
AT2G26975.1	AT2G26975	2.59223	0.00476785	0.412029	4760	6649	0.482176	protein_coding	Ctr copper transporter family
AT1G76780.1	AT1G76780	2.58362	0.00488849	0.414096	13214	18578	0.491528	protein_coding	HSP20-like chaperones superfamily protein
AT3G51060.1	AT3G51060	2.58328	0.00489324	0.414096	9251	12339	0.415544	protein_coding	Lateral root primordium (LRP) protein-related
AT5G24655.1	AT5G24655	2.58285	0.00489946	0.414096	1924	2511	0.384153	protein_coding	response to low sulfur 4
AT3G55630.2	AT3G55630	2.57982	0.00494256	0.414096	1194	1662	0.477118	protein_coding	DHFS-FPGS homolog D
AT5G63130.1	AT5G63130	2.57731	0.00497862	0.414096	11153	15397	0.465217	protein_coding	Octicosapeptide/Phox/Bem1p family protein
AT4G17310.1	AT5G47455	2.57588	0.00499924	0.414096	2383	3457	0.536742	protein_coding	unknown protein
AT3G60130.3	AT3G60130	2.56949	0.00509242	0.414096	22755	33643	0.564123	protein_coding	beta glucosidase 16
AT1G34200.1	AT1G34200	2.56887	0.00510152	0.414096	23969	38974	0.701342	protein_coding	Glyceraldehyde-3-phosphate dehydrogenase-like family protein
AT5G39190.1	AT5G39190	2.5678	0.00511736	0.414096	6466	8424	0.381632	protein_coding	germin-like protein 2
AT3G29800.1	AT3G29800	2.56582	0.00514662	0.414096	1914	2655	0.472121	protein_coding	P-loop containing nucleoside triphosphate hydrolases superfamily protein
AT2G10020.1	AT2G10020	2.56431	0.00516899	0.414096	30734	45130	0.554251	protein_coding	unknown protein
AT2G14330.1	AT2G14330	2.5615	0.00521112	0.414096	20504	31097	0.60087	transposable_element_gene	similar to unknown protein [Arabidopsis thaliana] (TAIR:AT3G45350.1)
AT5G42280.1	AT5G42280	2.56141	0.0052124	0.414096	10665	15333	0.523756	protein_coding	Cysteine/Histidine-rich C1 domain family protein
AT4G30620.1	AT4G30620	2.56077	0.00522206	0.414096	1409	1945	0.465099	protein_coding	Uncharacterised BCR, YbaB family COG0718
AT5G49210.1	AT5G49210	2.56032	0.00522875	0.414096	3339	4612	0.465976	protein_coding	unknown protein
AT3G55540.1	AT3G55540	2.55264	0.00534554	0.415826	14880	21374	0.522482	protein_coding	nuclear transport factor 2 (NTF2) family protein
AT2G12280.1	AT2G12280	2.54944	0.00539474	0.415826	1241	1760	0.504072	protein_coding	P-loop containing nucleoside triphosphate hydrolases superfamily protein
AT5G24460.1	AT5G24460	2.54644	0.00544141	0.415826	233	318	0.448697	protein_coding	unknown protein
AT1G62250.1	AT1G62250	2.54552	0.00545578	0.415826	3732	5054	0.437477	protein_coding	unknown protein
AT5G31685.1	AT5G31685	2.54509	0.00546243	0.415826	3637	4829	0.408976	transposable_element_gene	similar to unknown protein [Arabidopsis thaliana] (TAIR:AT3G31540.1)
AT4G28330.1	AT4G28330	2.54297	0.00549577	0.416145	24163	38939	0.688416	protein_coding	unknown protein
AT5G45990.1	AT5G45990	2.5429	0.00549691	0.416145	248	351	0.501131	protein_coding	crooked neck protein, putative / cell cycle protein, putative
AT5G06280.3	AT5G06280	2.5415	0.00551896	0.416298	2715	3652	0.427735	protein_coding	unknown protein
AT2G21130.1	AT2G21130	2.54085	0.00552923	0.416298	21423	33386	0.640083	protein_coding	Cyclophilin-like peptidyl-prolyl cis-trans isomerase family protein
AT4G12530.1	AT4G12530	2.53515	0.00562	0.417717	6640	9090	0.453097	protein_coding	Bifunctional inhibitor/lipid-transfer protein/seed storage 2S albumin superfamily protein
AT2G46620.1	AT2G46620	2.5351	0.00562075	0.417717	22783	35531	0.641121	protein_coding	P-loop containing nucleoside triphosphate hydrolases superfamily protein
AT2G37780.1	AT2G37780	2.53242	0.00566384	0.417717	251	335	0.416474	protein_coding	Cysteine/Histidine-rich C1 domain family protein
AT4G09965.1	AT4G09965	2.53112	0.00568487	0.417717	1059	1370	0.371473	protein_coding	unknown protein
AT2G26600.1	AT2G26600	2.52977	0.00570688	0.418215	6255	8449	0.433771	protein_coding	Glycosyl hydrolase superfamily protein
AT1G49920.1	AT1G49920	2.52798	0.00573609	0.418475	2033	2827	0.475662	protein_coding	MuDR family transposase
AT4G38750.1	AT4G38750	2.52699	0.00575229	0.418475	602	919	0.610301	NA	NA
AT4G31130.1	AT4G31130	2.52493	0.00578602	0.41954	23531	37757	0.682182	protein_coding	Protein of unknown function (DUF1218)
AT2G14255.1	AT2G14255	2.52264	0.00582389	0.420434	105	159	0.598637	protein_coding	Ankyrin repeat family protein with DHHC zinc finger domain
AT5G49430.1	AT5G49430	2.52042	0.0058608	0.420434	13094	19570	0.579738	protein_coding	WD40/YVTN repeat-like-containing domain;Bromodomain
AT1G67090.1	AT1G67090	2.51934	0.00587881	0.420434	2795	3859	0.465379	protein_coding	ribulose bisphosphate carboxylase small chain 1A
AT1G79900.1	AT1G79900	2.51876	0.00588842	0.420434	3914	4987	0.349528	protein_coding	Mitochondrial substrate carrier family protein
AT3G56670.1	AT3G56670	2.51813	0.00589898	0.420434	16764	24254	0.532856	protein_coding	BEST Arabidopsis thaliana protein match is: F-box and associated interaction domains-containing protein (TAIR:AT1G32420.1)
AT3G17340.1	AT3G17340	2.51395	0.00596934	0.422792	70	112	0.678072	protein_coding	ARM repeat superfamily protein
AT3G24770.1	AT3G24770	2.51047	0.0060286	0.424064	126	173	0.457348	protein_coding	CLAVATA3/ESR-RELATED 41
AT5G25330.1	AT5G25330	2.5039	0.00614169	0.42707	4752	6619	0.478078	protein_coding	Core-2/I-branching beta-1,6-N-acetylglucosaminyltransferase family protein
AT4G28690.1	AT4G28690	2.50388	0.00614196	0.42707	7079	10312	0.542707	protein_coding	BEST Arabidopsis thaliana protein match is: RPM1 interacting protein 13 (TAIR:AT2G20310.1)
AT5G05030.1	AT5G05030	2.49901	0.00622699	0.42723	25320	38948	0.621272	protein_coding	Protein of Unknown Function (DUF239)
AT3G56450.1	AT3G56450	2.49875	0.00623159	0.42723	427	572	0.421779	protein_coding	alpha-soluble NSF attachment protein 1
AT3G14680.1	AT3G14680	2.4916	0.00635843	0.431495	346	481	0.475265	protein_coding	cytochrome P450, family 72, subfamily A, polypeptide 14
AT1G32760.1	AT1G32760	2.48858	0.00641268	0.433189	19572	30892	0.658442	protein_coding	Glutaredoxin family protein
AT4G16515.1	AT4G16515	2.48718	0.00643801	0.433189	28143	41192	0.549588	protein_coding	Encodes a root meristem growth factor (RGF). Belongs to a family of functionally redundant homologous peptides that are secreted, tyrosine-sulfated, and expressed mainly in the stem cell area and the innermost layer of central columella cells. RGFs are required for maintenance of the root stem cell niche and transit amplifying cell proliferation. Members of this family include: At5g60810 (RGF1), …
AT2G04850.1	AT2G04850	2.48695	0.00644224	0.433189	27869	39643	0.508405	protein_coding	Auxin-responsive family protein
AT5G44370.1	AT5G44370	2.48668	0.00644715	0.433189	1946	2736	0.491557	protein_coding	phosphate transporter 4;6
AT5G19900.1	AT5G19900	2.4725	0.00670862	0.437952	13246	19307	0.543567	protein_coding	PRLI-interacting factor, putative
AT5G27990.1	AT5G27990	2.47204	0.0067173	0.437952	20611	29922	0.537792	protein_coding	Pre-rRNA-processing protein TSR2, conserved region
AT5G60000.1	AT5G60000	2.46704	0.00681174	0.437952	579	800	0.466437	protein_coding	unknown protein
AT1G11850.4	AT1G11850	2.4664	0.00682399	0.437952	23078	35801	0.633482	protein_coding	unknown protein
AT5G20400.1	AT5G20400	2.46598	0.00683191	0.437952	9350	12994	0.474807	protein_coding	2-oxoglutarate (2OG) and Fe(II)-dependent oxygenase superfamily protein
AT4G36920.1	AT4G36920	2.46246	0.00689932	0.439283	3203	4551	0.50676	protein_coding	Integrase-type DNA-binding superfamily protein
AT4G24050.1	AT4G24050	2.45933	0.00695981	0.439283	16670	26794	0.684656	protein_coding	NAD(P)-binding Rossmann-fold superfamily protein
AT2G35240.1	AT2G35240	2.45862	0.00697351	0.439283	1716	2388	0.476753	protein_coding	plastid developmental protein DAG, putative
AT1G75880.1	AT1G75880	2.45691	0.00700687	0.439283	29239	44018	0.5902	protein_coding	SGNH hydrolase-type esterase superfamily protein
AT3G59090.3	AT3G59090	2.45606	0.00702352	0.439283	11621.9	15508	0.416167	protein_coding	LOCATED IN: endomembrane system
AT1G32340.1	AT1G32340	2.45566	0.00703131	0.439283	18298	28882	0.658485	protein_coding	NDR1/HIN1-like 8
AT4G32950.1	AT4G32950	2.45384	0.00706701	0.439283	19840	29195	0.557309	protein_coding	Protein phosphatase 2C family protein
AT5G67010.1	AT5G67010	2.45362	0.00707128	0.439283	1028	1475	0.520875	protein_coding	Integrase-type DNA-binding superfamily protein
AT3G21520.1	AT3G21520	2.45311	0.00708135	0.439283	125	181	0.534062	protein_coding	DUF679 domain membrane protein 1
AT3G26150.1	AT3G26150	2.4479	0.00718448	0.441693	4969	6630	0.416053	protein_coding	cytochrome P450, family 71, subfamily B, polypeptide 16
AT5G29090.1	AT5G29090	2.44689	0.00720469	0.441947	20665	32018	0.631694	transposable_element_gene	similar to unknown protein [Arabidopsis thaliana] (TAIR:AT3G33131.1)
AT3G14880.1	AT3G14880	2.43897	0.0073646	0.445331	273	386	0.4997	protein_coding	FUNCTIONS IN: molecular_function unknown
AT2G19310.1	AT2G19310	2.43794	0.00738564	0.445331	828	1074	0.375291	protein_coding	HSP20-like chaperones superfamily protein
AT5G64700.1	AT5G64700	2.43579	0.00742964	0.445331	5206	7312	0.490091	protein_coding	nodulin MtN21 /EamA-like transporter family protein
AT4G11190.1	AT4G11190	2.43527	0.00744028	0.445331	5796	7526	0.376826	protein_coding	Disease resistance-responsive (dirigent-like protein) family protein
AT4G04900.1	AT4G04900	2.43359	0.00747498	0.445331	20479	32364	0.660245	protein_coding	ROP-interactive CRIB motif-containing protein 10
AT5G26805.1	AT5G26805	2.43269	0.00749356	0.445331	17975	26374	0.553125	protein_coding	unknown protein
AT5G14620.1	AT5G14620	2.43226	0.00750245	0.445331	1616	2235	0.467848	protein_coding	domains rearranged methyltransferase 2
AT3G05220.2	AT3G05220	2.43131	0.00752215	0.445331	31222	43516	0.478983	protein_coding	Heavy metal transport/detoxification superfamily protein
AT5G09590.1	AT5G09590	2.43077	0.00753328	0.445331	24946	37962	0.605747	protein_coding	mitochondrial HSO70 2
AT1G08190.1	AT1G08190	2.4304	0.00754112	0.445331	231	306	0.405639	protein_coding	vacuolar protein sorting 41
AT4G33010.1	AT4G33010	2.42898	0.00757059	0.445331	1687	2342	0.473281	protein_coding	glycine decarboxylase P-protein 1
AT3G51830.1	AT3G51830	2.42834	0.00758397	0.445331	33594	43592	0.37586	protein_coding	SAC domain-containing protein 8
AT3G56400.1	AT3G56400	2.42708	0.00761051	0.445465	16369	23039	0.493112	protein_coding	WRKY DNA-binding protein 70
AT4G33250.1	AT4G33250	2.42441	0.00766655	0.446462	2323	3406	0.552089	protein_coding	eukaryotic translation initiation factor 3K
AT4G10100.2	AT4G10100	2.41953	0.00777038	0.446462	117	157	0.424256	protein_coding	co-factor for nitrate, reductase and xanthine dehydrogenase 7
AT4G31290.1	AT4G31290	2.41936	0.00777402	0.446462	617	845	0.453681	protein_coding	ChaC-like family protein
AT4G31970.1	AT4G31970	2.4153	0.00786108	0.448346	7477	10484	0.487658	protein_coding	cytochrome P450, family 82, subfamily C, polypeptide 2
AT2G45250.2	AT2G45250	2.41419	0.00788508	0.448346	679	945	0.476903	protein_coding	Integral membrane protein hemolysin-III homolog
AT3G51440.1	AT3G51440	2.414	0.00788917	0.448346	16919	22718	0.425192	protein_coding	Calcium-dependent phosphotriesterase superfamily protein
AT5G53010.1	AT5G53010	2.41301	0.00791058	0.448346	6870	10024	0.545076	protein_coding	calcium-transporting ATPase, putative
AT5G54430.1	AT5G54430	2.41104	0.00795365	0.448551	10055	14503	0.528438	protein_coding	Adenine nucleotide alpha hydrolases-like superfamily protein
AT3G05610.1	AT3G05610	2.40875	0.00800362	0.448551	10794	14811	0.456439	protein_coding	Plant invertase/pectin methylesterase inhibitor superfamily
AT2G29770.1	AT2G29770	2.40687	0.00804504	0.448551	2331	3087	0.405256	protein_coding	Galactose oxidase/kelch repeat superfamily protein
AT4G23400.1	AT4G23400	2.40616	0.00806058	0.448551	18264	28760	0.655061	protein_coding	plasma membrane intrinsic protein 1;5
AT3G15353.1	AT3G15353	2.40541	0.00807718	0.448551	11564	15824	0.452474	protein_coding	metallothionein 3
AT3G62950.1	AT3G62950	2.40318	0.0081266	0.448551	1719	2412	0.48866	protein_coding	Thioredoxin superfamily protein
AT4G06676.1	AT4G06676	2.39581	0.00829178	0.453015	4309	6194	0.523518	protein_coding	FUNCTIONS IN: molecular_function unknown
AT4G26330.1	AT4G26330	2.39329	0.00834902	0.454459	4356	5983	0.457865	protein_coding	Subtilisin-like serine endopeptidase family protein
AT5G56350.1	AT5G56350	2.39319	0.00835128	0.454459	1226	1614	0.396682	protein_coding	Pyruvate kinase family protein
AT2G47770.1	AT2G47770	2.39154	0.00838891	0.455604	16677	22743	0.447563	protein_coding	TSPO(outer membrane tryptophan-rich sensory protein)-related
AT3G15160.1	AT3G15160	2.38687	0.0084963	0.456632	2479	3340	0.43009	protein_coding	unknown protein
AT4G00165.2	AT4G00165	2.3862	0.0085117	0.456632	18412	28173	0.613667	protein_coding	Bifunctional inhibitor/lipid-transfer protein/seed storage 2S albumin superfamily protein
AT4G19760.1	AT4G19760	2.3803	0.00864936	0.456632	15426	20226	0.390847	protein_coding	Glycosyl hydrolase family protein with chitinase insertion domain
AT1G54310.1	AT1G54310	2.37839	0.00869432	0.456632	25335	38718	0.611873	protein_coding	S-adenosyl-L-methionine-dependent methyltransferases superfamily protein
AT4G09130.1	AT4G09130	2.37453	0.00878561	0.456632	17595	23764	0.433612	protein_coding	RING/U-box superfamily protein
AT3G11900.1	AT3G11900	2.37321	0.00881719	0.456632	10275	14889	0.535108	protein_coding	aromatic and neutral transporter 1
AT3G10760.1	AT3G10760	2.36932	0.00891029	0.456632	409	541	0.403528	protein_coding	Homeodomain-like superfamily protein
AT1G44890.1	AT1G44890	2.36893	0.00891992	0.456632	28174	42372	0.588747	protein_coding	BEST Arabidopsis thaliana protein match is: homolog of yeast oxidase assembly 1 (OXA1) (TAIR:AT5G62050.1)
AT3G51640.1	AT3G51640	2.3687	0.00892537	0.456632	3151	4254	0.43301	protein_coding	unknown protein
AT2G01410.1	AT2G01410	2.36616	0.00898695	0.456632	19181	28134	0.552637	protein_coding	NHL domain-containing protein
AT1G03200.1	AT1G03200	2.36526	0.00900866	0.456632	1009	1353	0.423236	protein_coding	unknown protein
AT3G24760.1	AT3G24760	2.36416	0.00903545	0.456632	10766	14754	0.454624	protein_coding	Galactose oxidase/kelch repeat superfamily protein
AT2G37410.1	AT2G37410	2.3638	0.00904435	0.456632	2725	3735	0.454852	protein_coding	translocase inner membrane subunit 17-2
AT5G46460.1	AT5G46460	2.36198	0.00908881	0.456632	21381	30468	0.510965	protein_coding	Pentatricopeptide repeat (PPR) superfamily protein
AT4G12545.1	AT4G12545	2.36023	0.00913191	0.456632	6076	8459	0.477365	protein_coding	Bifunctional inhibitor/lipid-transfer protein/seed storage 2S albumin superfamily protein
AT3G50840.1	AT3G50840	2.35992	0.00913938	0.456632	8410	11385	0.436957	protein_coding	Phototropic-responsive NPH3 family protein
AT4G19630.1	AT4G19630	2.35789	0.00918965	0.456632	17772	24939	0.488798	protein_coding	winged-helix DNA-binding transcription factor family protein
AT5G66220.1	AT5G66220	2.35642	0.00922602	0.456632	1199	1728	0.527272	protein_coding	Chalcone-flavanone isomerase family protein
AT5G57980.1	AT5G57980	2.35547	0.00924966	0.456632	510	757	0.569796	protein_coding	RNA polymerase II fifth largest subunit, C
AT1G14870.1	AT1G14870	2.3539	0.00928882	0.456632	6433	8428	0.389699	protein_coding	PLANT CADMIUM RESISTANCE 2
AT3G52130.1	AT3G52130	2.35364	0.00929534	0.456632	252	348	0.465664	protein_coding	Bifunctional inhibitor/lipid-transfer protein/seed storage 2S albumin superfamily protein
AT2G03340.1	AT2G03340	2.35324	0.00930526	0.456632	17226.3	23904.5	0.472669	protein_coding	WRKY DNA-binding protein 3
AT5G54760.1	AT5G54760	2.35239	0.00932653	0.456632	182	248	0.446402	protein_coding	Translation initiation factor SUI1 family protein
AT4G16220.1	AT4G16220	2.34915	0.00940808	0.456632	116	167	0.525723	protein_coding	GDSL-like Lipase/Acylhydrolase superfamily protein
AT2G36830.1	AT2G36830	2.34876	0.00941794	0.456632	2528	3364	0.412181	protein_coding	gamma tonoplast intrinsic protein
AT5G63770.2	AT5G63770	2.34838	0.00942776	0.456632	8312	11097	0.416902	protein_coding	diacylglycerol kinase 2
AT5G27700.1	AT5G27700	2.34741	0.0094521	0.456632	3570	4849	0.441763	protein_coding	Ribosomal protein S21e
AT4G36810.1	AT4G36810	2.34721	0.00945742	0.456632	15989	22415	0.487385	protein_coding	geranylgeranyl pyrophosphate synthase 1
AT1G19397.1	AT1G19397	2.34386	0.0095427	0.456632	8360	10334	0.305824	protein_coding	unknown protein
AT1G64110.1	AT1G64110	2.34181	0.00959513	0.456632	18379	26188	0.510848	protein_coding	P-loop containing nucleoside triphosphate hydrolases superfamily protein
AT2G21640.1	AT2G21640	2.3388	0.00967284	0.456632	19690	29565	0.586427	protein_coding	Encodes a protein of unknown function that is a marker for oxidative stress response.
AT1G43995.1	AT1G43995	2.33853	0.00968	0.456632	19859	29140	0.553208	transposable_element_gene	similar to RNase H domain-containing protein [Arabidopsis thaliana] (TAIR:AT2G22350.1)
AT3G59790.1	AT3G59790	2.3382	0.00968844	0.456632	16134	22879	0.50392	protein_coding	MAP kinase 10
AT3G28180.1	AT3G28180	2.3355	0.0097587	0.456632	3587	4684	0.384963	protein_coding	Cellulose-synthase-like C4
AT5G28070.1	AT5G28070	2.33542	0.00976076	0.456632	18304	26790	0.549536	protein_coding	unknown protein
AT3G09990.1	AT3G09990	2.33443	0.00978671	0.456632	18395	26686	0.536769	protein_coding	Nucleoside transporter family protein
AT3G04970.1	AT3G04970	2.33158	0.00986142	0.456632	16496	21840	0.404857	protein_coding	DHHC-type zinc finger family protein
AT5G23970.1	AT5G23970	2.33019	0.00989816	0.456632	956	1304	0.447861	protein_coding	HXXXD-type acyl-transferase family protein
AT5G01770.1	AT5G01770	2.32927	0.00992232	0.456632	204	277	0.441317	protein_coding	HEAT repeat ;WD domain, G-beta repeat protein protein
AT5G56080.1	AT5G56080	2.32897	0.00993028	0.456632	25555	35437	0.471651	protein_coding	nicotianamine synthase 2
AT1G12790.1	AT1G12790	2.32838	0.00994595	0.456632	4139	6061	0.550274	protein_coding	CONTAINS InterPro DOMAIN/s: RuvA domain 2-like (InterPro:IPR010994)
AT4G40045.1	AT4G40045	2.32818	0.00995115	0.456632	1588	1970	0.310985	protein_coding	unknown protein
AT4G10170.1	AT4G10170	2.32614	0.0100057	0.456632	3109	4154	0.418051	protein_coding	SNARE-like superfamily protein
AT5G04260.1	AT5G04260	2.32065	0.0101528	0.456632	17092	27186	0.669543	protein_coding	WCRKC thioredoxin 2
AT4G10400.2	AT4G10400	2.31987	0.010174	0.456632	71	108	0.60514	protein_coding	F-box/RNI-like/FBD-like domains-containing protein
AT3G12030.1	AT3G12030	2.3183	0.0102165	0.456632	408	537	0.396353	protein_coding	Protein of unknown function DUF106, transmembrane
AT1G75710.1	AT1G75710	2.31607	0.0102773	0.456632	17070	27171	0.670605	protein_coding	C2H2-like zinc finger protein
AT4G13390.1	AT4G13390	2.3159	0.010282	0.456632	5466	6700	0.293676	protein_coding	Proline-rich extensin-like family protein
AT2G36305.1	AT2G36305	2.31414	0.01033	0.456632	17026	24331	0.515056	protein_coding	farnesylated protein-converting enzyme 2
AT5G08690.1	AT5G08690	2.31365	0.0103434	0.456632	170	228	0.423499	protein_coding	ATP synthase alpha/beta family protein
AT3G08910.1	AT3G08910	2.31333	0.0103521	0.456632	3950	4904	0.312106	protein_coding	DNAJ heat shock family protein
AT4G25100.4	AT4G25100	2.31319	0.0103562	0.456632	6977	9363	0.424364	protein_coding	Fe superoxide dismutase 1
AT4G17615.1	AT4G17615	2.31253	0.0103742	0.456632	5622	7487	0.413304	protein_coding	calcineurin B-like protein 1
AT1G77110.1	AT1G77110	2.31113	0.0104129	0.456632	24173	36090	0.578203	protein_coding	Auxin efflux carrier family protein
AT5G52570.1	AT5G52570	2.31079	0.0104222	0.456632	2310	3150	0.447459	protein_coding	beta-carotene hydroxylase 2
AT2G33130.1	AT2G33130	2.31009	0.0104415	0.456632	3573	4817	0.430999	protein_coding	ralf-like 18
AT1G16700.1	AT1G16700	2.31005	0.0104427	0.456632	3026	3868	0.354176	protein_coding	Alpha-helical ferredoxin
AT3G15910.1	AT3G15910	2.30948	0.0104585	0.456632	71	110	0.631613	protein_coding	unknown protein
AT5G44480.1	AT5G44480	2.30849	0.010486	0.456632	2698	3560	0.399987	protein_coding	NAD(P)-binding Rossmann-fold superfamily protein
AT1G62220.1	AT1G62220	2.3077	0.0105079	0.456632	24228	36998	0.610772	protein_coding	unknown protein
AT4G09840.2	AT4G09840	2.30765	0.0105093	0.456632	16413	24162	0.557901	protein_coding	unknown protein
AT4G19650.1	AT4G19650	2.30715	0.0105232	0.456632	17034	23415	0.459016	protein_coding	Mitochondrial transcription termination factor family protein
AT5G35917.1	AT5G35917	2.30515	0.0105791	0.456632	15115	21331	0.496971	protein_coding	cytochrome P450, family 79, subfamily A, polypeptide 3 pseudogene
AT5G04370.2	AT5G04370	2.30435	0.0106015	0.456632	23035	32492	0.496257	protein_coding	S-adenosyl-L-methionine-dependent methyltransferases superfamily protein
AT5G01330.1	AT5G01330	2.30104	0.0106947	0.457499	18040	29214	0.695461	protein_coding	pyruvate decarboxylase-3
AT5G55130.2	AT5G55130	2.30075	0.0107028	0.457499	206	257	0.319124	protein_coding	co-factor for nitrate, reductase and xanthine dehydrogenase 5
AT5G23020.1	AT5G23020	2.29722	0.0108032	0.457913	587	785	0.419332	protein_coding	2-isopropylmalate synthase 2
AT2G28960.1	AT2G28960	2.29588	0.0108413	0.457913	641	887	0.46861	protein_coding	Leucine-rich repeat protein kinase family protein
AT2G42400.1	AT2G42400	2.29502	0.0108661	0.457913	72	104	0.530515	protein_coding	vascular plant one zinc finger protein 2
AT2G01930.1	AT2G01930	2.29501	0.0108662	0.457913	305	413	0.437333	protein_coding	basic pentacysteine1
AT1G79250.1	AT1G79250	2.29462	0.0108774	0.457913	5597	7505	0.423198	protein_coding	AGC kinase 1.7
AT5G67250.1	AT5G67250	2.29377	0.0109017	0.45809	30852	46087	0.578996	protein_coding	SKP1/ASK1-interacting protein 2
AT1G16870.1	AT1G16870	2.2906	0.0109933	0.460528	16394	22508	0.45727	protein_coding	mitochondrial 28S ribosomal protein S29-related
AT5G02890.1	AT5G02890	2.28993	0.0110127	0.460638	22533	32366	0.52244	protein_coding	HXXXD-type acyl-transferase family protein
AT3G51910.1	AT3G51910	2.28928	0.0110315	0.460723	186	231	0.31259	protein_coding	heat shock transcription factor A7A
AT3G11410.1	AT3G11410	2.2844	0.0111742	0.463218	13261	17930	0.435186	protein_coding	protein phosphatase 2CA
AT4G37690.1	AT4G37690	2.28378	0.0111923	0.463218	16926	24931	0.5587	protein_coding	Galactosyl transferase GMA12/MNN10 family protein
AT5G08240.1	AT5G08240	2.27974	0.0113116	0.463303	425	568	0.418428	protein_coding	unknown protein
AT3G61550.1	AT3G61550	2.27962	0.0113151	0.463303	1507	2025	0.426242	protein_coding	RING/U-box superfamily protein
AT4G32200.1	AT4G32200	2.27853	0.0113474	0.463303	346	461	0.413995	protein_coding	DNA-binding HORMA family protein
AT4G38790.1	AT4G38790	2.27797	0.0113641	0.463303	15444	21221	0.458446	protein_coding	ER lumen protein retaining receptor family protein
AT4G25810.1	AT4G25810	2.27717	0.0113881	0.463303	4856	6066	0.320977	protein_coding	xyloglucan endotransglycosylase 6
AT3G08790.1	AT3G08790	2.27642	0.0114104	0.463303	3731	4968	0.413103	protein_coding	ENTH/VHS/GAT family protein
AT2G01690.2	AT2G01690	2.27632	0.0114133	0.463303	6777	8690	0.358709	protein_coding	ARM repeat superfamily protein
AT3G55670.1	AT3G55670	2.27537	0.0114417	0.463435	27004	40136	0.571724	protein_coding	CONTAINS InterPro DOMAIN/s: FBD (InterPro:IPR013596), FBD-like (InterPro:IPR006566)
AT5G16400.1	AT5G16400	2.26831	0.011655	0.468621	23349	36862	0.658774	protein_coding	thioredoxin F2
AT4G21100.1	AT4G21100	2.2676	0.0116768	0.468621	1354	1799	0.409967	protein_coding	damaged DNA binding protein 1B
AT5G04790.1	AT5G04790	2.26635	0.0117151	0.468621	26716	40373	0.595687	protein_coding	unknown protein
AT1G16310.1	AT1G16310	2.26306	0.0118161	0.470605	3963	5200	0.391919	protein_coding	Cation efflux family protein
AT4G33880.1	AT4G33880	2.25759	0.0119855	0.47266	1022	1457	0.511606	protein_coding	ROOT HAIR DEFECTIVE 6-LIKE 2
AT1G65020.1	AT1G65020	2.25751	0.0119881	0.47266	4141	5377	0.376822	protein_coding	FUNCTIONS IN: molecular_function unknown
AT1G64580.1	AT1G64580	2.2547	0.012076	0.472972	6249	8268	0.403913	protein_coding	Pentatricopeptide repeat (PPR) superfamily protein
AT4G35610.1	AT4G35610	2.25463	0.0120782	0.472972	26803	37075	0.468052	protein_coding	zinc finger (C2H2 type) family protein
AT4G34410.1	AT4G34410	2.25376	0.0121057	0.472972	16764	22285	0.410707	protein_coding	redox responsive transcription factor 1
AT2G29950.1	AT2G29950	2.2537	0.0121076	0.472972	27525	40002	0.53933	protein_coding	ELF4-like 1
AT4G19990.1	AT4G19990	2.25287	0.0121337	0.472972	1562	2034	0.380925	protein_coding	FAR1-related sequence 1
AT3G55360.1	AT3G55360	2.24773	0.0122966	0.475867	1923	2472	0.36232	protein_coding	3-oxo-5-alpha-steroid 4-dehydrogenase family protein
AT2G04235.1	AT2G04235	2.24721	0.0123132	0.475867	2286	3100	0.439443	protein_coding	unknown protein
AT2G19270.1	AT2G19270	2.24617	0.0123465	0.475867	1816	2404	0.404673	protein_coding	CONTAINS InterPro DOMAIN/s: Mitotic checkpoint protein PRCC, C-terminal (InterPro:IPR018800)
AT5G38500.1	AT5G38500	2.2437	0.0124258	0.476714	1154	1585	0.45784	protein_coding	Domain of unknown function (DUF313)
AT5G41860.1	AT5G41860	2.24006	0.0125434	0.476714	568	720	0.342106	protein_coding	unknown protein
AT5G52490.1	AT5G52490	2.23895	0.0125797	0.476714	24492	38187	0.640771	protein_coding	Fibrillarin family protein
AT4G26690.1	AT4G26690	2.2381	0.0126072	0.476714	390	498	0.352672	protein_coding	PLC-like phosphodiesterase family protein
AT4G01150.1	AT4G01150	2.23514	0.0127039	0.477411	16885	23925	0.502777	protein_coding	unknown protein
AT3G01950.1	AT3G01950	2.23475	0.0127169	0.477411	8779	12222	0.477352	protein_coding	Protein of unknown function (DUF 3339)
AT5G04330.1	AT5G04330	2.23235	0.012796	0.47778	2590	3425	0.403152	protein_coding	Cytochrome P450 superfamily protein
AT3G23110.1	AT3G23110	2.22803	0.0129393	0.480654	616	801	0.378872	protein_coding	receptor like protein 37
AT4G36010.2	AT4G36010	2.22695	0.0129752	0.480654	630	886	0.491955	protein_coding	Pathogenesis-related thaumatin superfamily protein
AT3G33073.1	AT3G33073	2.2267	0.0129836	0.480654	6963	9995	0.521498	transposable_element_gene	transposable_element_gene
AT2G35750.1	AT2G35750	2.22525	0.0130323	0.480654	13285	18903	0.508817	protein_coding	unknown protein
AT3G42380.1	AT3G42380	2.22399	0.0130744	0.480654	10438	14135	0.437427	protein_coding	unknown protein
AT2G21620.2	AT2G21620	2.22318	0.0131018	0.480654	4258.9	5730.5	0.42818	protein_coding	Adenine nucleotide alpha hydrolases-like superfamily protein
AT1G61320.1	AT1G61320	2.22271	0.0131178	0.480654	2198	3013	0.455009	protein_coding	FBD / Leucine Rich Repeat domains containing protein
AT3G58050.1	AT3G58050	2.22116	0.0131702	0.481364	13828	17553	0.344125	protein_coding	unknown protein
AT5G24760.3	AT5G24760	2.22103	0.0131746	0.481364	1305	1697	0.378937	protein_coding	GroES-like zinc-binding dehydrogenase family protein
AT4G34760.1	AT4G34760	2.2178	0.0132842	0.481364	969	1263	0.382286	protein_coding	SAUR-like auxin-responsive protein family
AT5G56630.1	AT5G56630	2.2177	0.0132877	0.481364	1639	2146	0.388834	protein_coding	phosphofructokinase 7
AT2G44578.1	AT2G44580	2.21766	0.0132891	0.481364	19582	28335	0.533057	protein_coding	zinc ion binding
AT5G61900.3	AT5G61900	2.21545	0.0133647	0.481364	1156	1630	0.495731	protein_coding	Calcium-dependent phospholipid-binding Copine family protein
AT3G06620.1	AT3G06620	2.21493	0.0133823	0.481364	19440	30859	0.666663	protein_coding	PAS domain-containing protein tyrosine kinase family protein
AT3G08950.1	AT3G08950	2.21492	0.0133829	0.481364	20122	28228	0.488353	protein_coding	electron transport SCO1/SenC family protein
AT4G10110.1	AT4G10110	2.2146	0.0133937	0.481364	6904	9286	0.427625	protein_coding	RNA-binding (RRM/RBD/RNP motifs) family protein
AT4G04830.1	AT4G04830	2.21287	0.0134533	0.481393	25657	40443	0.656538	protein_coding	methionine sulfoxide reductase B5
AT3G01800.1	AT3G01800	2.21179	0.0134905	0.48149	7969	10221	0.359066	protein_coding	Ribosome recycling factor
AT5G04750.2	AT5G04750	2.20983	0.0135585	0.48149	12435	17612	0.502152	protein_coding	F1F0-ATPase inhibitor protein, putative
AT2G30350.1	AT2G30350	2.20883	0.0135932	0.48149	354	446	0.333294	protein_coding	Excinuclease ABC, C subunit, N-terminal
AT3G62400.2	AT3G62400	2.20557	0.0137071	0.48149	9146	12969	0.503854	protein_coding	unknown protein
AT2G38180.1	AT2G38180	2.20368	0.0137734	0.48149	506	637	0.332156	protein_coding	SGNH hydrolase-type esterase superfamily protein
AT4G01925.1	AT4G01925	2.20348	0.0137806	0.48149	98	132	0.429684	protein_coding	Cysteine/Histidine-rich C1 domain family protein
AT4G30260.1	AT4G30260	2.20321	0.0137899	0.48149	3474	4616	0.410045	protein_coding	Integral membrane Yip1 family protein
AT1G09500.2	AT1G09500	2.20303	0.0137964	0.48149	527	737	0.483862	protein_coding	NAD(P)-binding Rossmann-fold superfamily protein
AT5G54180.1	AT5G54180	2.2013	0.0138575	0.48149	14688	19752	0.427361	protein_coding	plastid transcriptionally active 15
AT1G15500.1	AT1G15500	2.20105	0.0138661	0.48149	5343	6910	0.371036	protein_coding	TLC ATP/ADP transporter
AT3G62050.1	AT3G62050	2.20042	0.0138887	0.48149	113	152	0.427749	protein_coding	Putative endonuclease or glycosyl hydrolase
AT4G08950.1	AT4G08950	2.20029	0.0138932	0.48149	12018	16204	0.431153	protein_coding	Phosphate-responsive 1 family protein
AT4G17215.1	AT4G17215	2.19872	0.013949	0.48149	332	422	0.34606	protein_coding	Pollen Ole e 1 allergen and extensin family protein
AT5G22270.1	AT5G22270	2.19845	0.0139585	0.48149	19	32	0.752072	protein_coding	unknown protein
AT5G11880.1	AT5G11880	2.19835	0.013962	0.48149	1418	1862	0.392996	protein_coding	Pyridoxal-dependent decarboxylase family protein
AT2G47370.1	AT2G47370	2.19829	0.0139641	0.48149	6613	8247	0.318565	protein_coding	Calcium-dependent phosphotriesterase superfamily protein
AT5G42860.1	AT5G42860	2.19689	0.0140141	0.482006	1265	1604	0.342537	protein_coding	unknown protein
AT4G19830.1	AT4G19830	2.19608	0.0140433	0.482097	5856	7968	0.444302	protein_coding	FKBP-like peptidyl-prolyl cis-trans isomerase family protein
AT1G11050.1	AT1G11050	2.19444	0.014102	0.482097	120	151	0.331514	protein_coding	Protein kinase superfamily protein
AT1G74810.1	AT1G74810	2.19422	0.0141098	0.482097	15105	21832	0.531418	protein_coding	HCO3- transporter family
AT1G19190.1	AT1G19190	2.19315	0.0141483	0.482097	26532	37190	0.487181	protein_coding	alpha/beta-Hydrolases superfamily protein
AT3G07550.2	AT3G07550	2.18846	0.014318	0.482097	892	1265	0.504022	protein_coding	RNI-like superfamily protein
AT5G38037.1	AT5G38037	2.18687	0.0143762	0.482097	13408	18336	0.451585	transposable_element_gene	similar to unknown protein [Arabidopsis thaliana] (TAIR:AT3G28010.1)
AT5G29000.1	AT5G29000	2.18684	0.014377	0.482097	103	149	0.532668	protein_coding	Homeodomain-like superfamily protein
AT5G60900.1	AT5G60900	2.18627	0.0143978	0.482097	11273	14890	0.401472	protein_coding	receptor-like protein kinase 1
AT3G60780.1	AT3G60780	2.18586	0.014413	0.482097	19866	30087	0.598839	protein_coding	Protein of unknown function (DUF1442)
AT1G52490.1	AT1G52490	2.18422	0.0144732	0.482097	19284	28161	0.546294	protein_coding	CONTAINS InterPro DOMAIN/s: F-box domain, cyclin-like (InterPro:IPR001810), F-box domain, Skp2-like (InterPro:IPR022364), F-box associated domain, type 3 (InterPro:IPR013187), F-box associated interaction domain (InterPro:IPR017451)
AT1G79510.2	AT1G79510	2.18402	0.0144804	0.482097	1417.6	1883.2	0.409736	protein_coding	Uncharacterized conserved protein (DUF2358)
AT5G62410.1	AT5G62410	2.18342	0.0145023	0.482097	224	282	0.332196	protein_coding	structural maintenance of chromosomes 2
AT5G22950.1	AT5G22950	2.18055	0.0146085	0.482097	471	611	0.375445	protein_coding	SNF7 family protein
AT3G18295.1	AT3G18295	2.17993	0.0146315	0.482097	2198	3001	0.449252	protein_coding	Protein of unknown function (DUF1639)
AT3G18910.1	AT3G18910	2.17796	0.0147045	0.482097	250	328	0.391768	protein_coding	EIN2 targeting protein2
AT4G17550.1	AT4G17550	2.17633	0.0147655	0.482097	24877	39054	0.650658	protein_coding	Major facilitator superfamily protein
AT5G11930.1	AT5G11930	2.17539	0.0148005	0.482097	155	240	0.630766	protein_coding	Thioredoxin superfamily protein
AT3G27920.1	AT3G27920	2.17504	0.0148137	0.482097	389	506	0.379367	protein_coding	myb domain protein 0
AT4G20200.1	AT4G20200	2.17494	0.0148172	0.482097	8434	10746	0.349511	protein_coding	Terpenoid cyclases/Protein prenyltransferases superfamily protein
AT3G58860.1	AT3G58860	2.17116	0.0149594	0.482097	6790	8905	0.391204	protein_coding	F-box/RNI-like superfamily protein
AT5G09310.1	AT5G09310	2.17022	0.0149952	0.482097	12679	17514	0.466068	protein_coding	CONTAINS InterPro DOMAIN/s: Gamma-secretase aspartyl protease complex, presenilin enhancer-2 subunit (InterPro:IPR019379)
AT2G44065.1	AT2G44065	2.16973	0.0150137	0.482097	744	969	0.381194	protein_coding	Ribosomal protein L2 family
AT4G28620.1	AT4G28620	2.16648	0.0151374	0.482097	227	304	0.421379	protein_coding	ABC transporter of the mitochondrion 2
AT5G18700.1	AT5G18700	2.16607	0.0151529	0.482097	271	352	0.377283	protein_coding	Protein kinase family protein with ARM repeat domain
AT5G25960.1	AT5G25960	2.16459	0.0152097	0.482097	113	151	0.418226	protein_coding	Protein of Unknown Function (DUF239)
AT2G36060.3	AT2G36060	2.1636	0.0152476	0.482185	11551.5	14673.4	0.345123	protein_coding	MMS ZWEI homologue 3
AT4G15140.1	AT4G15140	2.1619	0.015313	0.483674	3653	4637	0.34411	protein_coding	unknown protein
AT4G30420.1	AT4G30420	2.16079	0.0153558	0.483674	98	124	0.339486	protein_coding	nodulin MtN21 /EamA-like transporter family protein
AT5G50790.1	AT5G50790	2.15941	0.015409	0.483674	20895	29639	0.504339	protein_coding	Nodulin MtN3 family protein
AT2G33780.1	AT2G33780	2.15882	0.0154319	0.483674	3579	4693	0.390954	protein_coding	VQ motif-containing protein
AT5G67210.1	AT5G67210	2.15854	0.015443	0.483674	2957	3892	0.396377	protein_coding	Protein of unknown function (DUF579)
AT4G29080.1	AT4G29080	2.15774	0.0154742	0.483674	10436	14559	0.480342	protein_coding	phytochrome-associated protein 2
AT4G37490.1	AT4G37490	2.1576	0.0154795	0.483674	19273	26228	0.444527	protein_coding	CYCLIN B1;1
AT1G67325.1	AT1G67325	2.15603	0.0155408	0.483674	24727	37815	0.612871	protein_coding	Ran BP2/NZF zinc finger-like superfamily protein
AT2G18570.1	AT2G18570	2.15524	0.0155715	0.483674	4165	5424	0.381041	protein_coding	UDP-Glycosyltransferase superfamily protein
AT1G49350.1	AT1G49350	2.15382	0.0156273	0.483674	19708	28058	0.509631	protein_coding	pfkB-like carbohydrate kinase family protein
AT5G49820.1	AT5G49820	2.15359	0.0156363	0.483674	16879	23200	0.458895	protein_coding	Protein of unknown function, DUF647
AT2G47870.1	AT2G47870	2.15342	0.0156428	0.483674	6856	9182	0.421441	protein_coding	Thioredoxin superfamily protein
AT5G07100.1	AT5G07100	2.15293	0.0156623	0.483674	129	180	0.480626	protein_coding	WRKY DNA-binding protein 26
AT1G03620.1	AT1G03620	2.15277	0.0156683	0.483674	192	256	0.415037	protein_coding	ELMO/CED-12 family protein
AT4G33850.1	AT4G33850	2.15269	0.0156714	0.483674	7115	9590	0.430667	pseudogene	glycosyl hydrolase family 10 protein
AT5G48010.2	AT5G48010	2.15105	0.0157362	0.483674	467	598	0.356723	protein_coding	thalianol synthase 1
AT3G60860.1	AT3G60860	2.1505	0.0157579	0.483674	14524	20832	0.520363	protein_coding	SEC7-like guanine nucleotide exchange family protein
AT5G56490.1	AT5G56490	2.14861	0.0158328	0.483674	10518	14392	0.452407	protein_coding	D-arabinono-1,4-lactone oxidase family protein
AT5G08130.1	AT5G08130	2.14703	0.0158954	0.483674	968	1341	0.47023	protein_coding	basic helix-loop-helix (bHLH) DNA-binding superfamily protein
AT2G17890.1	AT2G17890	2.14665	0.0159107	0.483674	6667	8293	0.314856	protein_coding	calcium-dependent protein kinase 16
AT2G42170.1	AT2G42170	2.14411	0.016012	0.48493	1583	2035	0.362368	protein_coding	Actin family protein
AT5G39570.1	AT5G39570	2.14365	0.0160304	0.48493	23598	33529	0.506745	protein_coding	FUNCTIONS IN: molecular_function unknown
AT4G36760.1	AT4G36760	2.14322	0.0160477	0.48493	19607	25983	0.406199	protein_coding	aminopeptidase P1
AT5G53640.1	AT5G53640	2.14253	0.0160755	0.48493	3317	4254	0.358941	protein_coding	CONTAINS InterPro DOMAIN/s: F-box domain, cyclin-like (InterPro:IPR001810), FBD (InterPro:IPR013596), FBD-like (InterPro:IPR006566), F-box domain, Skp2-like (InterPro:IPR022364), Leucine-rich repeat 2 (InterPro:IPR013101)
AT4G19865.1	AT4G19865	2.14158	0.0161135	0.485011	14578	19406	0.41271	protein_coding	Galactose oxidase/kelch repeat superfamily protein
AT1G10390.2	AT1G10390	2.14054	0.0161556	0.485746	23851	34241	0.521675	protein_coding	Nucleoporin autopeptidase
AT1G65740.1	AT1G65740	2.13986	0.016183	0.485871	7477	9990	0.418025	protein_coding	Protein of unknown function (DUF295)
AT3G62810.1	AT3G62810	2.13778	0.0162673	0.486974	9551	11728	0.296233	protein_coding	complex 1 family protein / LVR family protein
AT5G67630.1	AT5G67630	2.13405	0.0164193	0.489187	14015	19756	0.495319	protein_coding	P-loop containing nucleoside triphosphate hydrolases superfamily protein
AT4G32380.1	AT4G32380	2.13084	0.0165511	0.489187	21	40	0.929611	protein_coding	Pectin lyase-like superfamily protein
AT2G02440.1	AT2G02440	2.1295	0.0166063	0.489187	15931	21798	0.452359	protein_coding	unknown protein
AT1G06930.1	AT1G06930	2.12922	0.0166181	0.489187	365	470	0.364764	protein_coding	unknown protein
AT1G35210.1	AT1G35210	2.1291	0.0166231	0.489187	109	153	0.489204	protein_coding	unknown protein
AT4G25770.1	AT4G25770	2.12876	0.0166369	0.489187	111	153	0.462972	protein_coding	alpha/beta-Hydrolases superfamily protein
AT1G65520.1	AT1G65520	2.12837	0.0166534	0.489187	1757	2435	0.470808	protein_coding	delta(3), delta(2)-enoyl CoA isomerase 1
AT4G09280.1	AT4G09280	2.12802	0.0166679	0.489187	16477	22721	0.463573	transposable_element_gene	similar to Ulp1 protease family protein [Arabidopsis thaliana] (TAIR:AT2G24930.1)
AT5G26700.1	AT5G26710	2.12729	0.0166982	0.489187	1486	1945	0.388336	protein_coding	Glutamyl/glutaminyl-tRNA synthetase, class Ic
AT3G51760.1	AT3G51760	2.12726	0.0166992	0.489187	910	1219	0.42176	protein_coding	Protein of unknown function (DUF688)
AT4G26380.1	AT4G26380	2.12633	0.016738	0.489187	12114	16275	0.425982	protein_coding	Cysteine/Histidine-rich C1 domain family protein
AT1G09935.1	AT1G09935	2.12485	0.0167996	0.489187	19864	30186	0.603723	protein_coding	Phosphoglycerate mutase family protein
AT4G22180.1	AT4G22180	2.12297	0.0168781	0.489187	73	109	0.57836	protein_coding	F-box family protein with a domain of unknown function (DUF295)
AT5G28980.1	AT5G28980	2.12259	0.0168942	0.489187	7475	9977	0.416532	transposable_element_gene	similar to unknown protein [Arabidopsis thaliana] (TAIR:AT1G35090.1)
AT4G19925.1	AT4G19925	2.12232	0.0169053	0.489187	7992	10380	0.377178	protein_coding	Toll-Interleukin-Resistance (TIR) domain family protein
AT2G06960.1	AT2G06960	2.12221	0.0169102	0.489187	5832	7316	0.327064	protein_coding	2-oxoglutarate (2OG) and Fe(II)-dependent oxygenase superfamily protein
AT5G52830.1	AT5G52830	2.1206	0.0169779	0.489187	2677	3383	0.337686	protein_coding	WRKY DNA-binding protein 27
AT1G22060.1	AT1G22060	2.12027	0.0169918	0.489187	22295	31312	0.489995	protein_coding	LOCATED IN: vacuole
AT1G68340.1	AT1G68340	2.12015	0.0169967	0.489187	751	1011	0.428898	protein_coding	Protein of unknown function (DUF1639)
AT5G46900.1	AT5G46900	2.11977	0.0170125	0.489187	2241	2939	0.391183	protein_coding	Bifunctional inhibitor/lipid-transfer protein/seed storage 2S albumin superfamily protein
AT2G19550.1	AT2G19550	2.11757	0.0171055	0.489187	18582	25629	0.463871	protein_coding	alpha/beta-Hydrolases superfamily protein
AT2G17740.1	AT2G17740	2.11742	0.0171123	0.489187	18699	26502	0.50314	protein_coding	Cysteine/Histidine-rich C1 domain family protein
AT4G28680.2	AT4G28680	2.1142	0.0172492	0.489696	2199	2867	0.382694	protein_coding	L-tyrosine decarboxylase
AT1G07490.1	AT1G07490	2.11069	0.0173996	0.490519	870	1170	0.427421	protein_coding	ROTUNDIFOLIA like 3
AT3G59390.2	AT3G59390	2.11053	0.0174062	0.490519	5374	7002	0.381771	protein_coding	unknown protein
AT1G16030.1	AT1G16030	2.11029	0.0174168	0.490519	23935	32097	0.423317	protein_coding	heat shock protein 70B
AT5G52580.1	AT5G52580	2.11019	0.017421	0.490519	567	759	0.420751	protein_coding	RabGAP/TBC domain-containing protein
AT5G61580.2	AT5G61580	2.10795	0.0175177	0.491729	23034	35944	0.641986	protein_coding	phosphofructokinase 4
AT4G31410.2	AT4G31410	2.1071	0.0175543	0.492117	321	420	0.387816	protein_coding	Protein of unknown function (DUF1644)
AT3G45030.1	AT3G45030	2.10581	0.0176103	0.492706	1873	2363	0.335269	protein_coding	Ribosomal protein S10p/S20e family protein
AT1G29510.1	AT1G29510	2.10525	0.0176349	0.492706	906	1205	0.41145	protein_coding	SAUR-like auxin-responsive protein family
AT5G44740.1	AT5G44740	2.1014	0.0178031	0.493898	13528	18074	0.417967	protein_coding	Y-family DNA polymerase H
AT1G12540.1	AT1G12540	2.10135	0.0178051	0.493898	64	89	0.475733	protein_coding	basic helix-loop-helix (bHLH) DNA-binding superfamily protein
AT2G19050.1	AT2G19050	2.10116	0.0178137	0.493898	4935	5937	0.266684	protein_coding	GDSL-like Lipase/Acylhydrolase superfamily protein
AT3G09790.1	AT3G09790	2.1004	0.0178466	0.493898	18353	28702	0.645135	protein_coding	ubiquitin 8
AT3G01345.1	AT3G01345	2.10025	0.0178535	0.493898	468	633	0.435697	protein_coding	Expressed protein
AT5G08610.1	AT5G08610	2.09913	0.0179026	0.493898	26879	37407	0.476829	protein_coding	P-loop containing nucleoside triphosphate hydrolases superfamily protein
AT3G63260.1	AT3G63260	2.09866	0.0179236	0.493898	7825	9923	0.342686	protein_coding	Protein kinase superfamily protein
AT1G49540.1	AT1G49540	2.09716	0.0179896	0.493898	7079	9224	0.381847	protein_coding	elongator protein 2
AT4G34460.4	AT4G34460	2.09521	0.0180763	0.493898	19902	28722	0.529243	protein_coding	GTP binding protein beta 1
AT3G24710.1	AT3G24710	2.09514	0.0180791	0.493898	19945	28662	0.523112	protein_coding	FUNCTIONS IN: molecular_function unknown
AT4G39650.1	AT4G39650	2.09467	0.0181004	0.493898	11770	15018	0.351578	protein_coding	gamma-glutamyl transpeptidase 2
AT4G08655.1	AT4G08655	2.09312	0.0181694	0.493898	8828	11149	0.336756	transposable_element_gene	similar to zinc ion binding [Arabidopsis thaliana] (TAIR:AT3G30480.1)
AT5G65580.1	AT5G65580	2.09296	0.0181764	0.493898	493	623	0.337645	protein_coding	unknown protein
AT2G10940.2	AT2G10940	2.09214	0.0182132	0.493898	1203.9	1478.6	0.296516	protein_coding	Bifunctional inhibitor/lipid-transfer protein/seed storage 2S albumin superfamily protein
AT5G66230.1	AT5G66230	2.09116	0.018257	0.493898	705	906	0.361888	protein_coding	Chalcone-flavanone isomerase family protein
AT5G57625.1	AT5G57625	2.09028	0.0182964	0.493898	2033	2661	0.388358	protein_coding	CAP (Cysteine-rich secretory proteins, Antigen 5, and Pathogenesis-related 1 protein) superfamily protein
AT2G37670.1	AT2G37670	2.08945	0.0183337	0.493898	11251	14881	0.403418	protein_coding	Transducin/WD40 repeat-like superfamily protein
AT1G24170.1	AT1G24170	2.08816	0.0183918	0.493898	2239	2873	0.359703	protein_coding	Nucleotide-diphospho-sugar transferases superfamily protein
AT2G35060.2	AT2G35060	2.08793	0.0184021	0.493898	2134	2848	0.416389	protein_coding	K+ uptake permease 11
AT3G26010.1	AT3G26010	2.08789	0.0184039	0.493898	10366	13915	0.424782	protein_coding	Galactose oxidase/kelch repeat superfamily protein
AT2G16930.2	AT2G16930	2.08665	0.0184598	0.493898	857	1099	0.358824	protein_coding	Ribosomal protein L27 family protein
AT4G26320.1	AT4G26320	2.08539	0.018517	0.493898	1956	2448	0.323697	protein_coding	arabinogalactan protein 13
AT3G27050.1	AT3G27050	2.08482	0.018543	0.493898	332	418	0.33232	protein_coding	unknown protein
AT5G63060.1	AT5G63060	2.08423	0.0185697	0.493898	263	354	0.428687	protein_coding	Sec14p-like phosphatidylinositol transfer family protein
AT3G46440.2	AT3G46440	2.08153	0.0186926	0.493898	1486	1897	0.352286	protein_coding	UDP-XYL synthase 5
AT2G37860.3	AT2G37860	2.07945	0.018788	0.493898	22609	30398	0.427079	protein_coding	Protein of unknown function (DUF3411)
AT1G50570.2	AT1G50570	2.07785	0.0188616	0.493898	10168	13043	0.35924	protein_coding	Calcium-dependent lipid-binding (CaLB domain) family protein
AT5G06460.1	AT5G06460	2.077	0.0189006	0.493898	10289	13988	0.443087	protein_coding	ubiquitin activating enzyme 2
AT4G29140.1	AT4G29140	2.07567	0.0189622	0.493898	5337	7135	0.418884	protein_coding	MATE efflux family protein
AT5G54220.1	AT5G54220	2.07504	0.0189913	0.493898	1052	1404	0.416408	protein_coding	Cysteine-rich protein
AT4G10950.1	AT4G10950	2.07472	0.0190062	0.493898	8427	10314	0.291513	protein_coding	SGNH hydrolase-type esterase superfamily protein
AT2G01420.1	AT2G01420	2.07454	0.0190147	0.493898	23577	35673	0.597452	protein_coding	Auxin efflux carrier family protein
AT3G21670.1	AT3G21670	2.0745	0.0190166	0.493898	18719	25742	0.459621	protein_coding	Major facilitator superfamily protein
AT5G27400.1	AT5G27400	2.07269	0.0191003	0.493898	3385	4469	0.400796	protein_coding	S-adenosyl-L-methionine-dependent methyltransferases superfamily protein
AT5G21030.1	AT5G21030	2.07245	0.0191119	0.493898	4420	5813	0.395237	protein_coding	PAZ domain-containing protein / piwi domain-containing protein
AT5G45307.1	AT5G45307	2.07241	0.0191138	0.493898	23947	33675	0.491833	mirna	MIR168/MIR168B; miRNA
AT1G24600.1	AT1G24610	2.07185	0.0191397	0.493898	12678	16020	0.337547	protein_coding	Rubisco methyltransferase family protein
AT3G43990.1	AT3G43990	2.0715	0.019156	0.493898	406	532	0.389947	protein_coding	Bromo-adjacent homology (BAH) domain-containing protein
AT5G28380.1	AT5G28380	2.0714	0.0191606	0.493898	17047	22244	0.383898	protein_coding	Tetratricopeptide repeat (TPR)-like superfamily protein
AT4G21445.1	AT4G21445	2.07095	0.0191816	0.493898	2021	2754	0.446459	protein_coding	unknown protein
AT5G61420.1	AT5G61420	2.07063	0.0191966	0.493898	10227	12921	0.337335	protein_coding	myb domain protein 28
AT2G40380.1	AT2G40380	2.0701	0.0192215	0.493898	4259	5618	0.399542	protein_coding	prenylated RAB acceptor 1.B2
AT5G46150.1	AT5G46150	2.06997	0.0192277	0.493898	8131.6	9998.6	0.298187	protein_coding	LEM3 (ligand-effect modulator 3) family protein / CDC50 family protein
AT2G44120.1	AT2G44120	2.06861	0.0192914	0.493898	794	991	0.319746	protein_coding	Ribosomal protein L30/L7 family protein
AT4G35110.2	AT4G35110	2.06829	0.0193064	0.493898	914	1227	0.424869	protein_coding	Arabidopsis phospholipase-like protein (PEARLI 4) family
AT4G36900.1	AT4G36900	2.06808	0.0193162	0.493898	14371	19184	0.416743	protein_coding	related to AP2 10
AT1G21690.1	AT1G21690	2.06768	0.0193352	0.493898	4144	5588	0.431308	protein_coding	ATPase family associated with various cellular activities (AAA)
AT3G61110.1	AT3G61110	2.06762	0.019338	0.493898	15337	20783	0.438388	protein_coding	ribosomal protein S27
AT4G08590.2	AT4G08590	2.06738	0.0193491	0.493898	42	71	0.75743	protein_coding	ORTHRUS-like
AT4G26260.1	AT4G26260	2.06669	0.0193818	0.493898	19480	26009	0.417017	protein_coding	myo-inositol oxygenase 4
AT4G00400.1	AT4G00400	2.06657	0.0193873	0.493898	2147	2815	0.390813	protein_coding	glycerol-3-phosphate acyltransferase 8
AT4G34370.1	AT4G34370	2.06624	0.0194029	0.493898	3545	4598	0.375221	protein_coding	RING/U-box superfamily protein
AT4G29120.1	AT4G29130	2.06574	0.0194266	0.493898	9602	12563	0.387774	protein_coding	hexokinase 1
AT4G25980.1	AT4G25980	2.06549	0.0194385	0.493898	5537	6595	0.252268	protein_coding	Peroxidase superfamily protein
AT1G07240.1	AT1G07240	2.06454	0.0194831	0.493898	17781	24014	0.433539	protein_coding	UDP-glucosyl transferase 71C5
AT5G59220.1	AT5G59220	2.06442	0.0194888	0.493898	9361	11708	0.32276	protein_coding	highly ABA-induced PP2C gene 1
AT4G30430.1	AT4G30430	2.06433	0.0194933	0.493898	2029	2659	0.390115	protein_coding	tetraspanin9
AT5G63010.1	AT5G63010	2.06419	0.0195	0.493898	20025	27971	0.48213	protein_coding	Transducin/WD40 repeat-like superfamily protein
AT4G28710.1	AT4G28710	2.06257	0.0195766	0.494459	17875	24450	0.451891	protein_coding	Myosin family protein with Dil domain
AT1G50490.1	AT1G50490	2.06082	0.0196601	0.494459	2187	2844	0.378968	protein_coding	ubiquitin-conjugating enzyme 20
AT4G38840.1	AT4G38840	2.05873	0.0197602	0.494459	2127	2835	0.414529	protein_coding	SAUR-like auxin-responsive protein family
AT5G01320.1	AT5G01320	2.05852	0.0197703	0.494459	1696	2152	0.343542	protein_coding	Thiamine pyrophosphate dependent pyruvate decarboxylase family protein
AT3G22420.2	AT3G22420	2.05701	0.0198427	0.494459	23790.5	34456.3	0.534382	protein_coding	with no lysine (K) kinase 2
AT1G01070.1	AT1G01070	2.05659	0.0198629	0.494459	307	390.5	0.347084	protein_coding	nodulin MtN21 /EamA-like transporter family protein
AT2G27730.1	AT2G27730	2.05618	0.0198828	0.494459	21522	31676	0.557578	protein_coding	copper ion binding
AT1G72390.1	AT1G72390	2.0551	0.0199344	0.494459	31706	41689	0.394911	protein_coding	CONTAINS InterPro DOMAIN/s: Spt20 family (InterPro:IPR021950)
AT4G25000.1	AT4G25000	2.05365	0.020005	0.494459	17590	23642	0.426597	protein_coding	alpha-amylase-like
AT1G21810.1	AT1G21810	2.05166	0.0201014	0.494459	22680	29493	0.378952	protein_coding	Plant protein of unknown function (DUF869)
AT2G23440.1	AT2G23440	2.05127	0.0201205	0.494459	844	1075	0.349022	protein_coding	unknown protein
AT5G24520.2	AT5G24520	2.05006	0.0201792	0.494459	8288	10785	0.37993	protein_coding	Transducin/WD40 repeat-like superfamily protein
AT2G14080.1	AT2G14080	2.04999	0.0201825	0.494459	17071	22715	0.412098	protein_coding	Disease resistance protein (TIR-NBS-LRR class) family
AT5G20020.1	AT5G20020	2.04966	0.0201988	0.494459	1265	1702	0.428094	protein_coding	RAS-related GTP-binding nuclear protein 2
AT2G07090.1	AT2G07090	2.0491	0.0202261	0.494459	22738	31205	0.456672	transposable_element_gene	similar to unknown protein [Arabidopsis thaliana] (TAIR:AT1G43920.1)
AT5G32450.1	AT5G32450	2.04859	0.0202511	0.494459	1295	1622	0.324822	protein_coding	RNA binding (RRM/RBD/RNP motifs) family protein
AT3G02670.1	AT3G02670	2.04743	0.0203082	0.494459	785	999	0.347792	protein_coding	Glycine-rich protein family
AT5G05640.1	AT5G05640	2.04649	0.020354	0.494459	1847	2499	0.436167	protein_coding	nucleoprotein-related
AT3G28550.1	AT3G28550	2.04532	0.0204117	0.494459	4953	6708	0.43758	protein_coding	Proline-rich extensin-like family protein
AT3G49010.1	AT3G49010	2.04348	0.0205022	0.494459	17261	22347	0.372565	protein_coding	breast basic conserved 1
AT3G01380.1	AT3G01380	2.04219	0.0205662	0.494459	2882	3751	0.380205	protein_coding	transferases;sulfuric ester hydrolases;catalytics;transferases
AT5G36140.1	AT5G36140	2.03981	0.0206848	0.494459	7343	9697	0.401169	protein_coding	cytochrome P450, family 716, subfamily A, polypeptide 2
AT5G44660.1	AT5G44660	2.03863	0.0207435	0.494459	1705	2231	0.387919	protein_coding	unknown protein
AT4G35500.1	AT4G35500	2.03779	0.0207854	0.494459	566	713	0.3331	protein_coding	Protein kinase superfamily protein
AT4G29460.1	AT4G29460	2.03665	0.0208428	0.494459	15691	21272	0.439018	protein_coding	Phospholipase A2 family protein
AT4G24900.1	AT4G24900	2.03607	0.0208718	0.494459	12637	16851	0.41518	protein_coding	Encodes a nuclear C2H2 domain-containing protein involved in embryo and endosperm development.
AT3G07320.1	AT3G07320	2.0355	0.0209004	0.494459	24516	35970	0.553071	protein_coding	O-Glycosyl hydrolases family 17 protein
AT5G53045.1	AT5G53045	2.03431	0.02096	0.494459	5086	6865	0.432728	protein_coding	unknown protein
AT4G25710.1	AT4G25710	2.03396	0.0209777	0.494459	30065	43184	0.522412	protein_coding	Galactose oxidase/kelch repeat superfamily protein
AT1G30050.1	AT1G30050	2.03371	0.0209904	0.494459	318	412	0.373618	protein_coding	unknown protein
AT4G33040.1	AT4G33040	2.03282	0.0210354	0.494459	25025	37548	0.585366	protein_coding	Thioredoxin superfamily protein
AT1G61400.1	AT1G61400	2.03255	0.0210489	0.494459	457	590	0.368521	protein_coding	S-locus lectin protein kinase family protein
AT4G26280.1	AT4G26280	2.0323	0.0210615	0.494459	12540	16759	0.418399	protein_coding	P-loop containing nucleoside triphosphate hydrolases superfamily protein
AT2G33880.1	AT2G33880	2.03222	0.0210655	0.494459	203	258	0.345891	protein_coding	homeobox-3
AT4G26060.1	AT4G26060	2.03215	0.0210691	0.494459	29781	41432	0.476353	protein_coding	Ribosomal protein L18ae family
AT2G38540.1	AT2G38540	2.03205	0.0210745	0.494459	28205	38866	0.462558	protein_coding	lipid transfer protein 1
AT2G38720.1	AT2G38720	2.03198	0.021078	0.494459	24170	32582	0.430858	protein_coding	microtubule-associated protein 65-5
AT2G26860.1	AT2G26860	2.03159	0.0210975	0.494459	276	353	0.355	protein_coding	FBD, F-box and Leucine Rich Repeat domains containing protein
AT4G19750.1	AT4G19750	2.03115	0.0211201	0.494459	15414	20907	0.439745	protein_coding	Glycosyl hydrolase family protein with chitinase insertion domain
AT2G24780.1	AT2G24780	2.03002	0.0211775	0.494459	1044	1358	0.379362	protein_coding	unknown protein
AT1G09940.1	AT1G09940	2.02947	0.0212054	0.49462	208	266	0.354843	protein_coding	Glutamyl-tRNA reductase family protein
AT5G41890.1	AT5G41890	2.02415	0.0214776	0.49462	682	873	0.35621	protein_coding	GDSL-like Lipase/Acylhydrolase superfamily protein
AT5G02150.2	AT5G02150	2.02402	0.0214842	0.49462	342	450	0.395929	protein_coding	Fes1C
AT1G61570.1	AT1G61570	2.02314	0.0215294	0.49462	153	194	0.342525	protein_coding	translocase of the inner mitochondrial membrane 13
AT5G17840.1	AT5G17840	2.02273	0.0215506	0.49462	6714	8278	0.30211	protein_coding	DnaJ/Hsp40 cysteine-rich domain superfamily protein
AT3G15770.2	AT3G15770	2.0215	0.021614	0.49462	24227	32667	0.431218	protein_coding	unknown protein
AT1G09245.1	AT1G09245	2.01945	0.0217204	0.49462	8305	10574	0.348469	protein_coding	Plant self-incompatibility protein S1 family
AT4G35980.1	AT4G35980	2.01932	0.0217272	0.49462	8718	10746	0.301731	protein_coding	unknown protein
AT4G37870.2	AT4G37870	2.01867	0.0217607	0.49462	17857	23955	0.423837	protein_coding	phosphoenolpyruvate carboxykinase 1
AT3G04040.1	AT3G04040	2.01832	0.0217792	0.49462	5695	7373	0.372556	protein_coding	unknown protein
AT5G17010.2	AT5G17010	2.01806	0.0217924	0.49462	251	320	0.350385	protein_coding	Major facilitator superfamily protein
AT3G57390.2	AT3G57390	2.01788	0.021802	0.49462	320	407	0.346957	protein_coding	AGAMOUS-like 18
AT4G26250.1	AT4G26250	2.01766	0.0218135	0.49462	697	871	0.321514	protein_coding	galactinol synthase 6
AT4G26160.1	AT4G26160	2.01708	0.0218437	0.49462	6638	8578	0.369893	protein_coding	atypical CYS HIS rich thioredoxin 1
AT3G09162.1	AT3G09162	2.01673	0.0218617	0.49462	19321	26122	0.435096	protein_coding	unknown protein
AT4G00130.1	AT4G00130	2.01667	0.0218647	0.49462	22986	29941	0.381367	protein_coding	DNA-binding storekeeper protein-related transcriptional regulator
AT4G29130.1	AT4G29130	2.01651	0.0218731	0.49462	149	188	0.33542	protein_coding	hexokinase 1
AT2G40650.1	AT2G40650	2.01626	0.0218863	0.49462	7268	10023	0.463684	protein_coding	PRP38 family protein
AT5G16850.1	AT5G16850	2.01389	0.0220106	0.495204	12176	15646	0.361754	protein_coding	telomerase reverse transcriptase
AT3G28240.1	AT3G28240	2.01136	0.0221436	0.496663	375	478	0.35012	transposable_element_gene	similar to unknown protein [Arabidopsis thaliana] (TAIR:AT5G10670.1)
AT5G27580.1	AT5G27580	2.0111	0.0221575	0.496663	523	676	0.370212	protein_coding	AGAMOUS-like 89
AT2G15500.1	AT2G15500	2.00919	0.0222584	0.498298	252	324	0.36257	protein_coding	RNA-binding protein
AT1G48405.1	AT1G48405	2.00783	0.0223306	0.498917	507	629	0.311074	protein_coding	Kinase interacting (KIP1-like) family protein
AT5G46950.1	AT5G46950	2.00484	0.02249	0.499767	3371	4378	0.377095	protein_coding	Plant invertase/pectin methylesterase inhibitor superfamily protein
AT3G01190.1	AT3G01190	2.00301	0.0225884	0.499767	17679	23112	0.386605	protein_coding	Peroxidase superfamily protein
AT1G22120.1	AT1G22120	2.00272	0.0226039	0.499767	2011	2612	0.377242	protein_coding	unknown protein
AT5G06380.1	AT5G06380	2.00258	0.0226113	0.499767	733	918	0.324681	protein_coding	unknown protein
AT4G08730.1	AT4G08730	2.00236	0.0226232	0.499767	150	194	0.371094	protein_coding	RNA-binding protein
AT3G26760.1	AT3G26760	2.0013	0.0226798	0.499767	1508	1951	0.371577	protein_coding	NAD(P)-binding Rossmann-fold superfamily protein
AT4G25150.1	AT4G25150	2.00018	0.0227405	0.499767	1230	1570	0.352106	protein_coding	HAD superfamily, subfamily IIIB acid phosphatase
AT1G57670.1	AT1G57670	1.99856	0.0228281	0.499767	20150	28321	0.491092	protein_coding	Toll-Interleukin-Resistance (TIR) domain family protein
AT4G28510.1	AT4G28510	1.99826	0.0228441	0.499767	23618	33105	0.487162	protein_coding	prohibitin 1
AT5G18000.1	AT5G18000	1.99775	0.0228718	0.499767	27585	38485	0.480412	protein_coding	VERDANDI
AT2G44800.1	AT2G44800	1.99772	0.0228734	0.499767	1321	1675	0.342531	protein_coding	2-oxoglutarate (2OG) and Fe(II)-dependent oxygenase superfamily protein
AT4G26760.1	AT4G26760	1.99647	0.0229413	0.499767	241	308	0.353897	protein_coding	microtubule-associated protein 65-2
AT1G56260.1	AT1G56260	1.99646	0.022942	0.499767	4315	5858	0.441048	protein_coding	Required for the maintenance of stem cells through a reduction in DNA damage.
AT3G49370.1	AT3G49370	1.99387	0.0230831	0.499767	395	492	0.316806	protein_coding	Calcium-dependent protein kinase (CDPK) family protein
AT1G15190.1	AT1G15190	1.99348	0.0231047	0.499767	3071	3917	0.351041	protein_coding	Fasciclin-like arabinogalactan family protein
AT3G19950.1	AT3G19950	1.99256	0.0231549	0.499767	19829	30283	0.610896	protein_coding	RING/U-box superfamily protein
AT2G44290.1	AT2G44290	1.99225	0.0231716	0.499767	22318	33995	0.607115	protein_coding	Bifunctional inhibitor/lipid-transfer protein/seed storage 2S albumin superfamily protein
AT4G33600.1	AT4G33600	1.99176	0.0231985	0.499767	22432	29329	0.38677	protein_coding	unknown protein
AT1G32700.1	AT1G32700	1.99174	0.0231997	0.499767	2910	3639	0.322523	protein_coding	PLATZ transcription factor family protein
AT1G79720.1	AT1G79720	1.99153	0.0232112	0.499767	7125	9231	0.373597	protein_coding	Eukaryotic aspartyl protease family protein
AT5G61420.2	AT5G61420	1.99054	0.0232659	0.499767	818	992	0.278239	protein_coding	myb domain protein 28
AT5G07030.1	AT5G07030	1.98897	0.0233523	0.499767	1168	1585	0.440443	protein_coding	Eukaryotic aspartyl protease family protein
AT1G17180.1	AT1G17180	1.98877	0.0233631	0.499767	35752	47762	0.417839	protein_coding	glutathione S-transferase TAU 25
AT4G33050.1	AT4G33050	1.98857	0.0233744	0.499767	15507	18868	0.283022	protein_coding	calmodulin-binding family protein
AT2G45120.1	AT2G45120	1.98801	0.023405	0.499767	787	984	0.322295	protein_coding	C2H2-like zinc finger protein
AT5G03250.1	AT5G03250	1.98744	0.0234371	0.499767	13996	17714	0.339875	protein_coding	Phototropic-responsive NPH3 family protein
AT5G44570.1	AT5G44570	1.9871	0.0234558	0.499767	28759	38714	0.428842	protein_coding	unknown protein
AT1G18500.1	AT1G18500	1.98686	0.023469	0.499767	4711	5982	0.344595	protein_coding	methylthioalkylmalate synthase-like 4
AT3G44880.1	AT3G44880	1.98675	0.0234751	0.499767	24501	36037	0.556638	protein_coding	Pheophorbide a oxygenase family protein with Rieske [2Fe-2S] domain
AT1G70490.3	AT1G70490	1.98669	0.0234785	0.499767	6325	7912	0.322977	protein_coding	Ras-related small GTP-binding family protein
AT5G59730.1	AT5G59730	1.98489	0.0235784	0.499767	17325	22448	0.373732	protein_coding	exocyst subunit exo70 family protein H7
AT3G53890.2	AT3G53890	1.98479	0.0235837	0.499767	17466	22844	0.387266	protein_coding	Ribosomal protein S21e
AT5G42700.1	AT5G42700	1.98326	0.023669	0.499767	833	1063	0.351753	protein_coding	AP2/B3-like transcriptional factor family protein
AT3G23000.1	AT3G23000	1.98226	0.0237252	0.499767	27207	37796	0.474256	protein_coding	CBL-interacting protein kinase 7
AT5G66480.1	AT5G66480	1.98099	0.0237963	0.499767	16413	20684	0.333676	protein_coding	unknown protein
AT4G19660.1	AT4G19660	1.98064	0.0238158	0.499767	1535	1971	0.360689	protein_coding	NPR1-like protein 4
AT5G64540.1	AT5G64540	1.97885	0.0239166	0.499767	462	570	0.303069	protein_coding	unknown protein
AT1G01970.1	AT1G01970	1.97845	0.0239389	0.499767	15472	20500	0.405964	protein_coding	Tetratricopeptide repeat (TPR)-like superfamily protein
AT2G36820.1	AT2G36820	1.97824	0.0239507	0.499767	19288	27892	0.532148	NA	NA
AT3G53810.1	AT3G53810	1.97773	0.0239798	0.499767	17352	24300	0.485854	protein_coding	Concanavalin A-like lectin protein kinase family protein
AT5G35210.1	AT5G35210	1.97695	0.0240235	0.499767	20821	28322	0.443884	protein_coding	metalloendopeptidases;zinc ion binding;DNA binding
AT3G54020.1	AT3G54020	1.9768	0.0240319	0.499767	3176	4025	0.341778	protein_coding	Arabidopsis Inositol phosphorylceramide synthase 1
AT5G37175.1	AT5G37175	1.97642	0.0240538	0.499767	12766	16131	0.337529	transposable_element_gene	similar to nucleic acid binding / ribonuclease H [Arabidopsis thaliana] (TAIR:AT2G15750.1)
AT3G01430.1	AT3G01430	1.97521	0.024122	0.499767	19733	26313	0.415165	protein_coding	BEST Arabidopsis thaliana protein match is: NHL domain-containing protein (TAIR:AT5G14890.1)
AT2G36010.1	AT2G36010	1.975	0.0241343	0.499767	15723	21953	0.481542	protein_coding	E2F transcription factor 3
AT5G15120.1	AT5G15120	1.97491	0.0241393	0.499767	27416	37495	0.45168	protein_coding	Protein of unknown function (DUF1637)
AT1G14590.1	AT1G14590	1.97469	0.0241519	0.499767	4039	5312	0.395257	protein_coding	Nucleotide-diphospho-sugar transferase family protein
AT4G24500.2	AT4G24500	1.97223	0.0242919	0.499767	18869	25279	0.421921	protein_coding	hydroxyproline-rich glycoprotein family protein
AT4G08025.1	AT4G08025	1.97054	0.0243884	0.499767	22074	30154	0.450001	protein_coding	Protein of unknown function (DUF784)
AT2G23310.2	AT2G23310	1.96908	0.0244718	0.499767	14372	19586	0.446562	protein_coding	Rer1 family protein
AT3G58690.1	AT3G58690	1.96877	0.0244898	0.499767	25042	35814	0.516174	protein_coding	Protein kinase superfamily protein
AT5G44610.1	AT5G44610	1.96755	0.0245596	0.499767	13705	17424	0.346374	protein_coding	microtubule-associated protein 18
AT5G06400.1	AT5G06400	1.9674	0.0245685	0.499767	3925	4866	0.310044	protein_coding	Pentatricopeptide repeat (PPR) superfamily protein
AT5G11700.1	AT5G11700	1.96686	0.0245998	0.499767	28987	41111	0.504118	protein_coding	BEST Arabidopsis thaliana protein match is: glycine-rich protein (TAIR:AT4G32920.3)
AT4G22740.2	AT4G22740	1.96654	0.0246183	0.499767	866	1127	0.380049	protein_coding	glycine-rich protein
AT3G44150.1	AT3G44150	1.96592	0.0246541	0.499767	9393	11571	0.300856	protein_coding	unknown protein
AT5G43250.1	AT5G43250	1.96499	0.0247079	0.499767	1003	1281	0.352949	protein_coding	nuclear factor Y, subunit C13
AT5G24590.2	AT5G24590	1.96483	0.0247167	0.499767	1920.2	2457.8	0.356111	protein_coding	TCV-interacting protein
AT3G10405.1	AT3G10405	1.96474	0.0247224	0.499767	13597	19129	0.492473	protein_coding	unknown protein
AT2G30395.1	AT2G30395	1.96376	0.0247789	0.499767	109	151	0.47022	protein_coding	ovate family protein 17
AT5G59030.1	AT5G59030	1.96349	0.0247945	0.499767	21183	28989	0.452599	protein_coding	copper transporter 1
AT5G24350.1	AT5G24350	1.96279	0.0248354	0.499767	1730	2264	0.388102	protein_coding	FUNCTIONS IN: molecular_function unknown
AT1G01100.4	AT1G01100	1.96231	0.0248635	0.499767	410.3	497.8	0.278887	protein_coding	60S acidic ribosomal protein family
AT4G10960.1	AT4G10960	1.9615	0.0249103	0.499767	3329	4343	0.383603	protein_coding	UDP-D-glucose/UDP-D-galactose 4-epimerase 5
AT3G15780.1	AT3G15780	1.96132	0.0249211	0.499767	13471	18574	0.463428	protein_coding	unknown protein
AT3G52155.1	AT3G52155	1.9608	0.0249511	0.499767	644	867	0.428971	protein_coding	Phosphoglycerate mutase family protein
AT3G44140.1	AT3G44140	1.96002	0.0249968	0.499939	34566	42354	0.293145	protein_coding	unknown protein
AT5G28130.1	AT5G28130	1.95956	0.0250237	0.499939	51	83	0.702614	transposable_element_gene	similar to unknown protein [Arabidopsis thaliana] (TAIR:AT4G04155.1)
AT4G00550.1	AT4G00550	1.95929	0.0250393	0.499939	16854	22299	0.403888	protein_coding	digalactosyl diacylglycerol deficient 2
AT5G52190.1	AT5G52190	1.95879	0.0250688	0.499939	1718	2217	0.367879	protein_coding	Sugar isomerase (SIS) family protein
AT1G10730.1	AT1G10730	1.95736	0.0251528	0.499939	13687	19257	0.492577	protein_coding	Clathrin adaptor complexes medium subunit family protein
AT1G04660.1	AT1G04660	1.95645	0.0252062	0.499939	2759	3548	0.362861	protein_coding	glycine-rich protein
AT2G46570.1	AT2G46570	1.95577	0.0252463	0.499939	23622	31847	0.431026	protein_coding	laccase 6
AT5G21430.2	AT5G21430	1.95548	0.0252634	0.499939	1677	2099	0.323819	protein_coding	Chaperone DnaJ-domain superfamily protein
AT5G47220.1	AT5G47220	1.95503	0.0252897	0.499939	35770	47574	0.411423	protein_coding	ethylene responsive element binding factor 2
AT5G10710.2	AT5G10710	1.95401	0.0253501	0.499939	5689	7061	0.311697	protein_coding	INVOLVED IN: chromosome segregation, cell division
AT1G23720.1	AT1G23720	1.95396	0.0253531	0.499939	415	526	0.341951	protein_coding	Proline-rich extensin-like family protein
AT3G05530.1	AT3G05530	1.95308	0.0254053	0.499939	17265	22058	0.353452	protein_coding	regulatory particle triple-A ATPase 5A
AT4G36870.2	AT4G36870	1.95248	0.0254408	0.499939	3794	4724	0.316289	protein_coding	BEL1-like homeodomain 2
AT5G64740.1	AT5G64740	1.95146	0.025501	0.499939	22109	30413	0.460054	protein_coding	cellulose synthase 6
AT5G44060.1	AT5G44060	1.95114	0.0255201	0.499939	7336	9671	0.398671	protein_coding	unknown protein
AT5G39810.1	AT5G39810	1.95058	0.0255536	0.499939	2144	2762	0.365408	protein_coding	AGAMOUS-like 98
AT4G27400.1	AT4G27400	1.95045	0.0255612	0.499939	16400	21381	0.382634	protein_coding	Late embryogenesis abundant (LEA) protein-related
AT3G12500.1	AT3G12500	1.94965	0.0256088	0.499939	5020	6679	0.411945	protein_coding	basic chitinase
AT2G36400.1	AT2G36400	1.94606	0.0258238	0.499939	19626	27795	0.502059	protein_coding	growth-regulating factor 3
AT5G10570.1	AT5G10570	1.94573	0.0258437	0.499939	5747	7321	0.349232	protein_coding	basic helix-loop-helix (bHLH) DNA-binding superfamily protein
AT1G60460.3	AT1G60460	1.94557	0.0258535	0.499939	137	182	0.409763	protein_coding	unknown protein
AT1G02700.1	AT1G02700	1.94507	0.0258833	0.499939	4215	5597	0.409121	protein_coding	unknown protein
AT4G24030.1	AT4G24030	1.94408	0.0259431	0.499939	16830	22325	0.407625	protein_coding	unknown protein
AT1G19500.1	AT1G19500	1.9438	0.0259596	0.499939	6497	8043	0.30796	protein_coding	unknown protein
AT1G72160.1	AT1G72160	1.94211	0.0260618	0.499939	26552	39038	0.556059	protein_coding	Sec14p-like phosphatidylinositol transfer family protein
AT4G00370.1	AT4G00370	1.94173	0.0260851	0.499939	2336	3063	0.390905	protein_coding	Major facilitator superfamily protein
AT1G30930.1	AT1G30930	1.9417	0.0260867	0.499939	2623	3366	0.359817	protein_coding	F-box family protein
AT4G02725.2	AT4G02725	1.93962	0.0262132	0.499939	733	930	0.343418	protein_coding	unknown protein
AT2G39180.1	AT2G39180	1.93934	0.0262299	0.499939	1780	2420	0.44313	protein_coding	CRINKLY4 related 2
AT5G09410.1	AT5G09410	1.9389	0.0262565	0.499939	8214	9887	0.267448	protein_coding	ethylene induced calmodulin binding protein
AT5G16920.1	AT5G16920	1.93869	0.0262697	0.499939	188	234	0.315776	protein_coding	Fasciclin-like arabinogalactan family protein
AT4G16165.1	AT4G16165	1.93744	0.0263455	0.499939	978	1227	0.327229	protein_coding	Carbohydrate-binding X8 domain superfamily protein
AT4G33380.1	AT4G33380	1.93722	0.0263595	0.499939	109	151	0.47022	protein_coding	unknown protein
AT4G21705.1	AT4G21705	1.93598	0.0264349	0.499939	19753	25878	0.389654	protein_coding	Tetratricopeptide repeat (TPR)-like superfamily protein
AT3G61290.1	AT3G61290	1.93583	0.0264444	0.499939	1247	1554	0.317525	protein_coding	Arabidopsis thaliana protein of unknown function (DUF821)
AT5G25475.3	AT5G25475	1.93444	0.0265294	0.499939	23699	31580	0.414185	protein_coding	AP2/B3-like transcriptional factor family protein
AT2G03890.1	AT2G03890	1.93442	0.026531	0.499939	12937	17142	0.406032	protein_coding	phosphoinositide 4-kinase gamma 7
AT1G09070.1	AT1G09070	1.93407	0.0265524	0.499939	30262	40901	0.434629	protein_coding	soybean gene regulated by cold-2
AT3G62100.1	AT3G62100	1.93386	0.0265652	0.499939	21496	28326	0.398059	protein_coding	indole-3-acetic acid inducible 30
AT4G02790.1	AT4G02790	1.93316	0.0266084	0.499939	19029	28042	0.55939	protein_coding	GTP-binding family protein
AT5G26340.1	AT5G26340	1.93162	0.0267032	0.499939	14255	19607	0.459901	protein_coding	Major facilitator superfamily protein
AT5G43960.1	AT5G43960	1.93125	0.0267262	0.499939	10135.9	12990.6	0.357994	protein_coding	Nuclear transport factor 2 (NTF2) family protein with RNA binding (RRM-RBD-RNP motifs) domain
AT1G61255.1	AT1G61255	1.9311	0.0267353	0.499939	10460	12947	0.307735	protein_coding	BEST Arabidopsis thaliana protein match is: glycine-rich protein (TAIR:AT4G21620.2)
AT5G06820.1	AT5G06820	1.93013	0.0267955	0.499939	1656	2174	0.392649	protein_coding	STRUBBELIG-receptor family 2
AT5G60640.1	AT5G60640	1.93011	0.0267968	0.499939	975	1349	0.468416	protein_coding	PDI-like 1-4
AT2G06690.1	AT2G06690	1.92937	0.0268428	0.499939	19648	27433	0.48153	transposable_element_gene	similar to unknown protein [Arabidopsis thaliana] (TAIR:AT1G45080.1)
AT1G79510.1	AT1G79510	1.92792	0.0269325	0.499939	12768	16761	0.392576	protein_coding	Uncharacterized conserved protein (DUF2358)
AT5G58280.1	AT5G58280	1.92689	0.0269964	0.499939	24436	33487	0.454593	protein_coding	AP2/B3-like transcriptional factor family protein
AT5G48950.2	AT5G48950	1.92566	0.0270736	0.499939	22958	32030	0.480427	protein_coding	Thioesterase superfamily protein
AT2G35140.2	AT2G35140	1.92562	0.0270759	0.499939	9470	11487	0.278566	protein_coding	DCD (Development and Cell Death) domain protein
AT5G03700.1	AT5G03700	1.92472	0.0271322	0.499939	1194	1480	0.309794	protein_coding	D-mannose binding lectin protein with Apple-like carbohydrate-binding domain
AT2G39350.1	AT2G39350	1.92387	0.0271857	0.499939	791	982	0.312045	protein_coding	ABC-2 type transporter family protein
AT2G46090.1	AT2G46090	1.9237	0.0271963	0.499939	17270	23346	0.434907	protein_coding	Diacylglycerol kinase family protein
AT5G36280.1	AT5G36280	1.9237	0.027196	0.499939	790	980	0.310929	protein_coding	BEST Arabidopsis thaliana protein match is: mitochondrial acyl carrier protein 2 (TAIR:AT1G65290.1)
AT2G10380.1	AT2G10380	1.92353	0.0272069	0.499939	4560	6036	0.404559	transposable_element_gene	similar to unknown protein [Arabidopsis thaliana] (TAIR:AT5G36070.1)
AT3G05990.1	AT3G05990	1.92349	0.0272093	0.499939	16666	21076	0.338693	protein_coding	Leucine-rich repeat (LRR) family protein
AT5G45130.1	AT5G45130	1.92342	0.0272136	0.499939	1710	2170	0.343699	protein_coding	RAB homolog 1
AT1G11330.1	AT1G11330	1.92202	0.0273019	0.499939	162	209	0.367509	protein_coding	S-locus lectin protein kinase family protein
AT5G37780.1	AT5G37780	1.92093	0.0273701	0.499939	20887	28571	0.451946	protein_coding	calmodulin 1
AT5G19710.1	AT5G19710	1.91906	0.0274882	0.499939	2136	2783	0.381729	protein_coding	BEST Arabidopsis thaliana protein match is: HPT phosphotransmitter 4 (TAIR:AT3G16360.2)
AT3G07210.1	AT3G07210	1.91874	0.0275087	0.499939	1195	1585	0.407472	protein_coding	unknown protein
AT4G14385.1	AT4G14385	1.91867	0.0275133	0.499939	32684	43828	0.423268	protein_coding	FUNCTIONS IN: molecular_function unknown
AT2G35640.1	AT2G35640	1.91867	0.0275132	0.499939	31657	41713	0.397973	protein_coding	Homeodomain-like superfamily protein
AT1G54230.1	AT1G54230	1.91838	0.0275316	0.499939	62	90	0.537657	protein_coding	Winged helix-turn-helix transcription repressor DNA-binding
AT4G16510.1	AT4G16510	1.91766	0.0275773	0.499939	2382	3079	0.370288	protein_coding	YbaK/aminoacyl-tRNA synthetase-associated domain
AT5G60460.1	AT5G60460	1.91759	0.0275813	0.499939	11496	15104	0.393799	protein_coding	Preprotein translocase Sec, Sec61-beta subunit protein
AT4G26790.2	AT4G26790	1.91745	0.0275902	0.499939	4889	6150	0.331047	protein_coding	GDSL-like Lipase/Acylhydrolase superfamily protein
AT4G31985.1	AT4G31985	1.91709	0.0276129	0.499939	1678	2133	0.346141	protein_coding	Ribosomal protein L39 family protein
AT3G11930.2	AT3G11930	1.91691	0.0276248	0.499939	4730	6052	0.355572	protein_coding	Adenine nucleotide alpha hydrolases-like superfamily protein
AT2G37060.2	AT2G37060	1.91663	0.0276423	0.499939	12161	16186	0.412485	protein_coding	nuclear factor Y, subunit B8
AT1G14230.1	AT1G14230	1.91637	0.027659	0.499939	5851	7847	0.423458	protein_coding	GDA1/CD39 nucleoside phosphatase family protein
AT3G23540.2	AT3G23540	1.91616	0.0276723	0.499939	5889	7351	0.319918	protein_coding	alpha/beta-Hydrolases superfamily protein
AT1G48990.1	AT1G48990	1.91557	0.0277099	0.499939	1886	2465	0.386258	protein_coding	Oleosin family protein
AT3G10250.1	AT3G10250	1.91391	0.0278161	0.499939	970	1282	0.40234	protein_coding	Plant protein 1589 of unknown function
AT1G14990.1	AT1G14990	1.91272	0.0278919	0.499939	4964	6474	0.383154	protein_coding	unknown protein
AT2G41430.2	AT2G41430	1.91258	0.0279007	0.499939	1054	1408	0.417772	protein_coding	dehydration-induced protein (ERD15)
AT1G27730.1	AT1G27730	1.91228	0.0279198	0.499939	1214	1465	0.271132	protein_coding	salt tolerance zinc finger
AT1G31175.1	AT1G31175	1.912	0.0279381	0.499939	24807	35547	0.518981	protein_coding	unknown protein
AT2G30040.1	AT2G30040	1.91184	0.0279484	0.499939	15493	19046	0.297872	protein_coding	mitogen-activated protein kinase kinase kinase 14
AT1G66860.1	AT1G66860	1.9118	0.0279506	0.499939	378	476	0.332575	protein_coding	Class I glutamine amidotransferase-like superfamily protein
AT5G05490.1	AT5G05490	1.9114	0.0279767	0.499939	16288	21708	0.414417	protein_coding	Rad21/Rec8-like family protein
AT5G18230.1	AT5G18230	1.909	0.0281311	0.499939	551	680	0.303482	protein_coding	transcription regulator NOT2/NOT3/NOT5 family protein
AT2G06390.1	AT2G06390	1.90662	0.0282848	0.499939	10478	13856	0.403147	transposable_element_gene	transposable_element_gene
AT3G19055.1	AT3G19055	1.90658	0.0282873	0.499939	3178	4114	0.372423	protein_coding	unknown protein
AT2G17730.1	AT2G17730	1.90597	0.028327	0.499939	522	650	0.31639	protein_coding	NEP-interacting protein 2
AT3G30160.1	AT3G30160	1.90588	0.028333	0.499939	13569	16976	0.323182	protein_coding	unknown protein
AT2G10608.1	AT2G10608	1.90455	0.0284196	0.499939	20258	28148	0.474541	protein_coding	unknown protein
AT3G13062.2	AT3G13062	1.90418	0.0284437	0.499939	1246	1650	0.405162	protein_coding	Polyketide cyclase/dehydrase and lipid transport superfamily protein
AT2G25220.1	AT2G25220	1.90372	0.0284736	0.499939	24139	31774	0.396481	protein_coding	Protein kinase superfamily protein
AT2G15690.1	AT2G15690	1.90299	0.0285207	0.499939	23999	33178	0.467253	protein_coding	Tetratricopeptide repeat (TPR)-like superfamily protein
AT2G16120.1	AT2G16120	1.90283	0.0285313	0.499939	17511	25516	0.543141	protein_coding	polyol/monosaccharide transporter 1
AT5G57810.1	AT5G57810	1.90153	0.0286162	0.499939	6189	8029	0.375514	protein_coding	tetraspanin15
AT3G53930.2	AT3G53930	1.9009	0.0286574	0.499939	4202	5220	0.312974	protein_coding	Protein kinase superfamily protein
AT2G31620.1	AT2G31620	1.90001	0.0287157	0.499939	25943	37303	0.523946	protein_coding	Receptor-like protein kinase-related family protein
AT3G52810.1	AT3G52810	1.89993	0.028721	0.499939	4992	6194	0.311253	protein_coding	purple acid phosphatase 21
AT3G51930.1	AT3G51930	1.89881	0.0287948	0.499939	23871	34547	0.533301	protein_coding	Transducin/WD40 repeat-like superfamily protein
AT1G03560.1	AT1G03560	1.89867	0.0288042	0.499939	15451	21304	0.463424	protein_coding	Pentatricopeptide repeat (PPR-like) superfamily protein
AT5G56550.1	AT5G56550	1.89605	0.0289765	0.499939	187	242	0.371969	protein_coding	oxidative stress 3
AT4G38080.1	AT4G38080	1.89511	0.0290387	0.499939	395	486	0.299104	protein_coding	hydroxyproline-rich glycoprotein family protein
AT5G22130.1	AT5G22130	1.89504	0.0290436	0.499939	72	95	0.399931	protein_coding	mannosyltransferase family protein
AT5G40870.1	AT5G40870	1.89286	0.0291881	0.499939	15010	20284	0.434418	protein_coding	uridine kinase/uracil phosphoribosyltransferase 1
AT1G17860.1	AT1G17860	1.89281	0.0291918	0.499939	10593	13282	0.326361	protein_coding	Kunitz family trypsin and protease inhibitor protein
AT4G37290.1	AT4G37290	1.89093	0.0293169	0.499939	22789	30676	0.428773	protein_coding	unknown protein
AT5G43260.1	AT5G43260	1.88997	0.0293808	0.499939	10085	12276	0.283629	protein_coding	chaperone protein dnaJ-related
AT5G65687.1	AT5G65687	1.88943	0.0294173	0.499939	13032	17166	0.397495	protein_coding	Major facilitator superfamily protein
AT5G27360.1	AT5G27360	1.88921	0.0294318	0.499939	1279	1634	0.353392	protein_coding	Major facilitator superfamily protein
AT2G03460.1	AT2G03460	1.88893	0.0294507	0.499939	27575	36551	0.40655	protein_coding	Galactose oxidase/kelch repeat superfamily protein
AT5G50470.1	AT5G50470	1.88892	0.029451	0.499939	128	160	0.321928	protein_coding	nuclear factor Y, subunit C7
AT3G47890.1	AT3G47890	1.88865	0.0294692	0.499939	10619	13870	0.38532	protein_coding	Ubiquitin carboxyl-terminal hydrolase-related protein
AT5G66020.1	AT5G66020	1.88489	0.0297227	0.499939	5055	6609	0.386721	protein_coding	Phosphoinositide phosphatase family protein
AT4G10925.1	AT4G10925	1.8847	0.0297355	0.499939	1850	2476	0.420486	protein_coding	Nuclear transport factor 2 (NTF2) family protein
AT1G60190.1	AT1G60190	1.88459	0.0297429	0.499939	6027	7258	0.268132	protein_coding	ARM repeat superfamily protein
AT2G30750.1	AT2G30750	1.88425	0.0297656	0.499939	709	914	0.366409	protein_coding	cytochrome P450, family 71, subfamily A, polypeptide 12
AT5G01430.1	AT5G01430	1.88351	0.0298155	0.499939	4476	5745	0.360097	protein_coding	Got1/Sft2-like vescicle transport protein family
AT3G55430.1	AT3G55430	1.88257	0.0298795	0.499939	25053	38107	0.605073	protein_coding	O-Glycosyl hydrolases family 17 protein
AT4G27330.1	AT4G27330	1.87887	0.0301311	0.499939	27853	38602	0.470843	protein_coding	sporocyteless (SPL)
AT1G71250.1	AT1G71250	1.87831	0.0301697	0.499939	82	122	0.573185	protein_coding	GDSL-like Lipase/Acylhydrolase superfamily protein
AT3G05545.1	AT3G05545	1.87801	0.0301901	0.499939	4025	4937	0.294646	protein_coding	RING/U-box superfamily protein
AT5G11450.1	AT5G11450	1.8758	0.030341	0.499939	101	125	0.307573	protein_coding	Mog1/PsbP/DUF1795-like photosystem II reaction center PsbP family protein
AT1G74970	AT1G74970	1.87571	0.0303476	0.499939	393.8	502.6	0.351948	protein_coding	ribosomal protein S9
AT2G32300.1	AT2G32300	1.87433	0.0304427	0.499939	478	620	0.375258	protein_coding	uclacyanin 1
AT5G52080.1	AT5G52080	1.87273	0.0305532	0.499939	25122	33668	0.422427	protein_coding	unknown protein
AT5G06000.1	AT5G06000	1.87247	0.0305711	0.499939	1082	1413	0.385061	protein_coding	eukaryotic translation initiation factor 3G2
AT5G47110.1	AT5G47110	1.8689	0.0308185	0.499939	2311	2907	0.331014	protein_coding	Chlorophyll A-B binding family protein
AT2G26140.1	AT2G26140	1.86837	0.0308553	0.499939	21989	29561	0.426913	protein_coding	FTSH protease 4
AT2G22860.1	AT2G22860	1.86824	0.030864	0.499939	411	508	0.30569	protein_coding	phytosulfokine 2 precursor
AT3G42140.1	AT3G42140	1.8681	0.0308738	0.499939	980	1339	0.450302	protein_coding	zinc ion binding;nucleic acid binding
AT5G64820.1	AT5G64820	1.86765	0.0309056	0.499939	15337	19063	0.313759	protein_coding	unknown protein
AT1G15920.2	AT1G15920	1.86594	0.0310248	0.499939	6286	8168	0.377841	protein_coding	Polynucleotidyl transferase, ribonuclease H-like superfamily protein
AT5G62770.1	AT5G62770	1.86589	0.0310283	0.499939	476	598	0.329184	protein_coding	Protein of unknown function (DUF1645)
AT4G26400.1	AT4G26400	1.86459	0.0311192	0.499939	12770.7	16434.8	0.363916	protein_coding	RING/U-box superfamily protein
AT5G52470.1	AT5G52470	1.86405	0.0311574	0.499939	17653	21633	0.29332	protein_coding	fibrillarin 1
AT1G10140.1	AT1G10140	1.86376	0.0311775	0.499939	252	311	0.303491	protein_coding	Uncharacterised conserved protein UCP031279
AT3G05510.1	AT3G05510	1.86301	0.0312307	0.499939	1776	2330	0.391698	protein_coding	Phospholipid/glycerol acyltransferase family protein
AT2G47810.1	AT2G47810	1.86273	0.0312503	0.499939	30539	41680	0.448702	protein_coding	nuclear factor Y, subunit B5
AT1G72100.1	AT1G72100	1.86215	0.0312909	0.499939	21004	26095	0.313109	protein_coding	late embryogenesis abundant domain-containing protein / LEA domain-containing protein
AT3G43682.1	AT3G43682	1.86115	0.0313614	0.499939	20529	28368	0.466601	protein_coding	unknown protein
AT5G63250.1	AT5G63250	1.86028	0.0314227	0.499939	525	627	0.256148	protein_coding	Carbohydrate-binding X8 domain superfamily protein
AT3G18570.1	AT3G18570	1.85947	0.0314803	0.499939	26223	34553	0.397978	protein_coding	Oleosin family protein
AT2G41905.1	AT2G41905	1.85901	0.0315126	0.499939	9010	11673	0.373576	protein_coding	BEST Arabidopsis thaliana protein match is: arabinogalactan protein 23 (TAIR:AT3G57690.1)
AT5G29050.1	AT5G29050	1.85864	0.0315388	0.499939	4492	5764	0.359712	protein_coding	Protein of unknown function (DUF3287)
AT3G59480.1	AT3G59480	1.85821	0.0315695	0.499939	23463	31598	0.429446	protein_coding	pfkB-like carbohydrate kinase family protein
AT1G28640.1	AT1G28640	1.85787	0.0315939	0.499939	8576	10757	0.326899	protein_coding	GDSL-like Lipase/Acylhydrolase superfamily protein
AT4G28790.1	AT4G28790	1.85764	0.03161	0.499939	80	106	0.405992	protein_coding	basic helix-loop-helix (bHLH) DNA-binding superfamily protein
AT2G47520.1	AT2G47520	1.85705	0.031652	0.499939	12295	15403	0.32514	protein_coding	Integrase-type DNA-binding superfamily protein
AT5G55650.1	AT5G55650	1.85673	0.0316747	0.499939	1053	1337	0.344494	protein_coding	unknown protein
AT3G06360.1	AT3G06360	1.85662	0.0316828	0.499939	985	1191	0.273978	protein_coding	arabinogalactan protein 27
AT4G35920.1	AT4G35920	1.85654	0.0316885	0.499939	27209	37500	0.462807	protein_coding	PLAC8 family protein
AT3G57920.1	AT3G57920	1.85625	0.0317088	0.499939	3546	4565	0.364422	protein_coding	squamosa promoter binding protein-like 15
AT5G40830.2	AT5G40830	1.85597	0.0317286	0.499939	1192	1587	0.412918	protein_coding	S-adenosyl-L-methionine-dependent methyltransferases superfamily protein
AT1G72620.1	AT1G72620	1.85559	0.0317563	0.499939	26290	35361	0.427645	protein_coding	alpha/beta-Hydrolases superfamily protein
AT4G14225.1	AT4G14225	1.85431	0.0318477	0.499939	1896	2362	0.31705	protein_coding	A20/AN1-like zinc finger family protein
AT5G17320.1	AT5G17320	1.85395	0.0318732	0.499939	15614	22007	0.495122	protein_coding	homeodomain GLABROUS 9
AT4G13270.1	AT4G13270	1.85387	0.0318785	0.499939	468	567	0.27684	protein_coding	Late embryogenesis abundant (LEA) hydroxyproline-rich glycoprotein family
AT4G14342.1	AT4G14342	1.85311	0.0319335	0.499939	4404	5547	0.332893	protein_coding	Splicing factor 3B subunit 5/RDS3 complex subunit 10
AT1G11120.1	AT1G11120	1.85175	0.0320311	0.499939	20155	29906	0.569297	protein_coding	unknown protein
AT1G03370.1	AT1G03370	1.85134	0.03206	0.499939	27261	37405	0.456393	protein_coding	C2 calcium/lipid-binding and GRAM domain containing protein
AT4G35800.1	AT4G35800	1.85108	0.032079	0.499939	3557	4533	0.349805	protein_coding	RNA polymerase II large subunit
AT5G18170.1	AT5G18170	1.85023	0.0321402	0.499939	175	225	0.36257	protein_coding	glutamate dehydrogenase 1
AT3G14330.1	AT3G14330	1.85013	0.0321472	0.499939	2518	3253	0.369493	protein_coding	Tetratricopeptide repeat (TPR)-like superfamily protein
AT5G64550.1	AT5G64550	1.85004	0.0321536	0.499939	12829	16664	0.377326	protein_coding	loricrin-related
AT1G27580.1	AT1G27580	1.8497	0.0321781	0.499939	2278	2795	0.295081	protein_coding	Protein of unknown function (DUF295)
AT5G66870.1	AT5G66870	1.8487	0.0322509	0.499939	433	541	0.321262	protein_coding	ASYMMETRIC LEAVES 2-like 1
AT3G53320.1	AT3G53320	1.84798	0.0323024	0.499939	411	506	0.299999	protein_coding	unknown protein
AT4G22790.1	AT4G22790	1.84731	0.0323511	0.499939	302	376	0.316184	protein_coding	MATE efflux family protein
AT3G16410.1	AT3G16410	1.84724	0.0323565	0.499939	2011	2555	0.34541	protein_coding	nitrile specifier protein 4
AT5G67370.1	AT5G67370	1.84683	0.0323862	0.499939	24751	31151	0.331792	protein_coding	Protein of unknown function (DUF1230)
AT5G02850.1	AT5G02850	1.84638	0.0324189	0.499939	2422	3298	0.445393	protein_coding	hydroxyproline-rich glycoprotein family protein
AT3G53500.1	AT3G53500	1.84619	0.0324326	0.499939	23538	33091	0.491447	protein_coding	RNA-binding (RRM/RBD/RNP motifs) family protein with retrovirus zinc finger-like domain
AT3G23830.2	AT3G23830	1.84541	0.0324892	0.499939	4331.7	5773	0.414388	protein_coding	glycine-rich RNA-binding protein 4
AT4G23713.1	AT4G23713	1.8454	0.0324899	0.499939	77	107	0.47468	mirna	MIR319/MIR319a; miRNA
AT5G20935.1	AT5G20935	1.84436	0.0325651	0.499939	247	311	0.332404	protein_coding	unknown protein
AT3G54650.1	AT3G54650	1.84349	0.0326289	0.499939	1729	2213	0.356066	protein_coding	RNI-like superfamily protein
AT2G42350.1	AT2G42350	1.84245	0.0327049	0.499939	11274	14674	0.380263	protein_coding	RING/U-box superfamily protein
AT3G62090.2	AT3G62090	1.84221	0.0327221	0.499939	1286	1624	0.336661	protein_coding	phytochrome interacting factor 3-like 2
AT1G14960.1	AT1G14960	1.8418	0.032752	0.499939	313	395	0.33569	protein_coding	Polyketide cyclase/dehydrase and lipid transport superfamily protein
AT1G73760.1	AT1G73760	1.8402	0.0328692	0.499939	2665	3269	0.294714	protein_coding	RING/U-box superfamily protein
AT5G61360.1	AT5G61360	1.84001	0.0328833	0.499939	333	451	0.437605	protein_coding	unknown protein
AT5G46710.1	AT5G46710	1.83919	0.0329437	0.499939	152	192	0.337035	protein_coding	PLATZ transcription factor family protein
AT1G69900.1	AT1G69900	1.83874	0.0329767	0.499939	32717	41864	0.35567	protein_coding	Actin cross-linking protein
AT5G54650.2	AT5G54650	1.83752	0.0330668	0.499939	2835.5	3549.3	0.323931	protein_coding	formin homology5
AT1G77280.1	AT1G77280	1.8371	0.0330975	0.499939	30054	40913	0.445002	protein_coding	Protein kinase protein with adenine nucleotide alpha hydrolases-like domain
AT4G17970.1	AT4G17970	1.83648	0.0331435	0.499939	162	204	0.332575	protein_coding	aluminum-activated, malate transporter 12
AT5G06450.1	AT5G06450	1.8364	0.0331493	0.499939	1958	2552	0.382248	protein_coding	Polynucleotidyl transferase, ribonuclease H-like superfamily protein
AT2G20820.1	AT2G20820	1.83532	0.0332293	0.499939	25763	33000	0.357165	protein_coding	unknown protein
AT2G04930.1	AT2G04930	1.83514	0.0332425	0.499939	28093	37905	0.432177	protein_coding	Haloacid dehalogenase-like hydrolase (HAD) superfamily protein
AT1G32520.1	AT1G32520	1.83411	0.0333188	0.499939	15903	20506	0.366747	protein_coding	unknown protein
AT2G35800.1	AT2G35800	1.83399	0.0333281	0.499939	28948	39322	0.441873	protein_coding	mitochondrial substrate carrier family protein
AT3G08660.1	AT3G08660	1.83377	0.0333437	0.499939	23183	30401	0.391052	protein_coding	Phototropic-responsive NPH3 family protein
AT5G27910.1	AT5G27910	1.83319	0.033387	0.499939	13632	17446	0.355899	protein_coding	nuclear factor Y, subunit C8
AT3G29570.1	AT3G29570	1.83209	0.0334687	0.499939	40	56	0.485427	protein_coding	unknown protein
AT3G21760.1	AT3G21760	1.832	0.0334756	0.499939	8046	9978	0.310479	protein_coding	UDP-Glycosyltransferase superfamily protein
AT1G51760.1	AT1G51760	1.8317	0.0334978	0.499939	26358	34589	0.392072	protein_coding	peptidase M20/M25/M40 family protein
AT4G27660.1	AT4G27660	1.83138	0.0335218	0.499939	3272	4209	0.363305	protein_coding	unknown protein
AT5G07690.1	AT5G07690	1.83137	0.0335223	0.499939	1187	1475	0.313395	protein_coding	myb domain protein 29
AT5G59950.1	AT5G59950	1.83095	0.0335541	0.499939	1159	1493	0.365334	protein_coding	RNA-binding (RRM/RBD/RNP motifs) family protein
AT2G44600.1	AT2G44600	1.8309	0.0335574	0.499939	1321	1608	0.283637	protein_coding	unknown protein
AT3G55650.1	AT3G55650	1.83068	0.0335744	0.499939	20997	26767	0.350272	protein_coding	Pyruvate kinase family protein
AT1G50300.1	AT1G50300	1.83049	0.0335883	0.499939	15601	21177	0.44086	protein_coding	TBP-associated factor 15
AT2G28180.1	AT2G28180	1.8281	0.0337672	0.499939	5381	7062	0.392203	protein_coding	Cation/hydrogen exchanger family protein
AT3G55480.2	AT3G55480	1.82798	0.0337764	0.499939	3215	4093	0.34834	protein_coding	protein affected traf&#64257;cking 2
AT4G18270.1	AT4G18270	1.82763	0.0338025	0.499939	82	124	0.596644	protein_coding	translocase 11
AT1G36763.1	AT1G36763	1.8276	0.0338049	0.499939	339	414	0.288345	transposable_element_gene	similar to unknown protein [Arabidopsis thaliana] (TAIR:AT4G05560.1)
AT5G39610.1	AT5G39610	1.82644	0.0338917	0.499939	143	184	0.363691	protein_coding	NAC domain containing protein 6
AT5G52620.1	AT5G52620	1.82624	0.0339072	0.499939	22747	27894	0.294279	protein_coding	F-box associated ubiquitination effector family protein
AT1G43700.1	AT1G43700	1.82504	0.0339976	0.499939	23387	29644	0.342033	protein_coding	VIRE2-interacting protein 1
AT3G18950.1	AT3G18950	1.8248	0.0340153	0.499939	10458	13379	0.355363	protein_coding	Transducin/WD40 repeat-like superfamily protein
AT4G13850.2	AT4G13850	1.82466	0.0340263	0.499939	33379	45711	0.453601	protein_coding	glycine-rich RNA-binding protein 2
AT4G03175.1	AT4G03175	1.82356	0.0341095	0.499939	2891	3880	0.424488	protein_coding	Protein kinase superfamily protein
AT1G67740.1	AT1G67740	1.82329	0.0341297	0.499939	25996	35593	0.453304	protein_coding	photosystem II BY
AT2G43410.4	AT2G43410	1.82237	0.0341994	0.499939	399	485	0.281596	protein_coding	RNA binding
AT1G71020.1	AT1G71020	1.82218	0.0342137	0.499939	165	221	0.42158	protein_coding	ARM repeat superfamily protein
AT4G25400.1	AT4G25400	1.82116	0.0342915	0.499939	1348	1672	0.310754	protein_coding	basic helix-loop-helix (bHLH) DNA-binding superfamily protein
AT3G08820.1	AT3G08820	1.82105	0.0342993	0.499939	662	860	0.377505	protein_coding	Pentatricopeptide repeat (PPR) superfamily protein
AT1G79790.1	AT1G79790	1.82058	0.0343354	0.499939	17344	22347	0.365645	protein_coding	Haloacid dehalogenase-like hydrolase (HAD) superfamily protein
AT2G31750.1	AT2G31750	1.82033	0.0343544	0.499939	28212	40134	0.508516	protein_coding	UDP-glucosyl transferase 74D1
AT4G14280.1	AT4G14280	1.82023	0.0343623	0.499939	19834	25544	0.365009	protein_coding	ARM repeat superfamily protein
AT5G03520.2	AT5G03520	1.82021	0.0343635	0.499939	6222	7654	0.298836	protein_coding	RAB GTPase homolog 8C
AT4G17160.1	AT4G17160	1.82018	0.0343658	0.499939	603	767	0.347069	protein_coding	RAB GTPase homolog B1A
AT5G24190.1	AT5G24190	1.81972	0.0344007	0.499939	9051	11896	0.394327	protein_coding	Lipase class 3-related protein
AT3G56460.1	AT3G56460	1.81967	0.0344043	0.499939	1867	2454	0.394413	protein_coding	GroES-like zinc-binding alcohol dehydrogenase family protein
AT3G09690.2	AT3G09690	1.81947	0.0344201	0.499939	1195	1476	0.304682	protein_coding	alpha/beta-Hydrolases superfamily protein
AT3G26730.1	AT3G26730	1.81945	0.0344212	0.499939	3783	4673	0.304818	protein_coding	RING/U-box superfamily protein
AT1G33670.1	AT1G33670	1.81845	0.0344976	0.499939	2056	2701	0.393653	protein_coding	Leucine-rich repeat (LRR) family protein
AT5G49030.1	AT5G49030	1.81837	0.0345041	0.499939	5683	6978	0.296161	protein_coding	tRNA synthetase class I (I, L, M and V) family protein
AT5G12880.1	AT5G12880	1.81781	0.0345467	0.499939	541	708	0.388121	protein_coding	proline-rich family protein
AT2G13100.1	AT2G13100	1.81777	0.0345498	0.499939	20489	27343	0.416322	protein_coding	Major facilitator superfamily protein
AT4G31150.2	AT4G31150	1.81728	0.0345873	0.499939	7492.8	9862.9	0.396507	protein_coding	endonuclease V family protein
AT4G27600.1	AT4G27600	1.81661	0.0346385	0.499939	1248	1592	0.351222	protein_coding	pfkB-like carbohydrate kinase family protein
AT5G24670.1	AT5G24670	1.81653	0.0346443	0.499939	71	92	0.373815	protein_coding	Cytidine/deoxycytidylate deaminase family protein
AT3G13845.1	AT3G13845	1.81576	0.0347036	0.499939	15837	21776	0.45944	protein_coding	unknown protein
AT1G06410.1	AT1G06410	1.81568	0.0347095	0.499939	23308	31455	0.432464	protein_coding	trehalose-phosphatase/synthase 7
AT1G06630.1	AT1G06630	1.81362	0.0348682	0.499939	20072	24114	0.264687	protein_coding	F-box/RNI-like superfamily protein
AT5G65130.1	AT5G65130	1.81357	0.0348716	0.499939	9466	12440	0.39416	protein_coding	Integrase-type DNA-binding superfamily protein
AT3G57990.1	AT3G57990	1.81325	0.0348965	0.499939	28233	39637	0.489465	protein_coding	unknown protein
AT4G03430.1	AT4G03430	1.81313	0.0349058	0.499939	24010	31224	0.37902	protein_coding	pre-mRNA splicing factor-related
AT1G16390.1	AT1G16390	1.81217	0.03498	0.499939	28819	39442	0.452712	protein_coding	organic cation/carnitine transporter 3
AT2G21580.2	AT2G21580	1.8118	0.0350082	0.499939	2839	3663	0.367643	protein_coding	Ribosomal protein S25 family protein
AT5G56325.1	AT5G56325	1.81139	0.0350399	0.499939	642	789	0.297452	protein_coding	FBD-like domain family protein
AT2G41250.1	AT2G41250	1.81119	0.0350558	0.499939	2685	3244	0.272852	protein_coding	Haloacid dehalogenase-like hydrolase (HAD) superfamily protein
AT5G44670.1	AT5G44670	1.81089	0.0350793	0.499939	814	983	0.272163	protein_coding	Domain of unknown function (DUF23)
AT4G36690.1	AT4G36690	1.81011	0.0351396	0.499939	17852	23061	0.369369	protein_coding	U2 snRNP auxilliary factor, large subunit, splicing factor
AT2G45360.1	AT2G45360	1.80845	0.0352684	0.499939	24854	35869	0.529259	protein_coding	Protein of unknown function (DUF1442)
AT2G28020.1	AT2G28020	1.80777	0.0353215	0.499939	979	1193	0.285213	protein_coding	BEST Arabidopsis thaliana protein match is: TATA-binding related factor (TRF) of subunit 20 of Mediator complex (TAIR:AT2G28230.1)
AT5G47610.1	AT5G47610	1.80609	0.0354525	0.499939	719	871	0.276681	protein_coding	RING/U-box superfamily protein
AT3G06250.1	AT3G06250	1.80591	0.0354659	0.499939	34731	46292	0.414539	protein_coding	FAR1-related sequence 7
AT5G06430.1	AT5G06430	1.80499	0.0355385	0.499939	582	719	0.304973	protein_coding	Thioredoxin superfamily protein
AT5G20760.1	AT5G20760	1.80475	0.0355567	0.499939	2358	3156	0.420533	transposable_element_gene	similar to unknown protein [Arabidopsis thaliana] (TAIR:AT3G42700.1)
AT3G01930.2	AT3G01930	1.80388	0.0356251	0.499939	6585.2	8179.5	0.312785	protein_coding	Major facilitator superfamily protein
AT3G50000.1	AT3G50000	1.8033	0.0356706	0.499939	12851	16190	0.333222	protein_coding	casein kinase II, alpha chain 2
AT1G68520.1	AT1G68520	1.80245	0.0357376	0.499939	339	450	0.40864	protein_coding	B-box type zinc finger protein with CCT domain
AT5G01480.1	AT5G01480	1.80177	0.0357906	0.499939	641	789	0.299701	protein_coding	Cysteine/Histidine-rich C1 domain family protein
AT3G25760.1	AT3G25760	1.80166	0.0357994	0.499939	380	474	0.318888	protein_coding	allene oxide cyclase 1
AT1G13030.1	AT1G13030	1.80106	0.0358468	0.499939	27646	38686	0.484741	protein_coding	sphere organelles protein-related
AT1G23490.1	AT1G23490	1.80085	0.0358633	0.499939	28130	38609	0.456828	protein_coding	ADP-ribosylation factor 1
AT2G40240.1	AT2G40240	1.80034	0.0359035	0.499939	5343	6675	0.321118	protein_coding	Tetratricopeptide repeat (TPR)-like superfamily protein
AT5G37450.1	AT5G37450	1.80014	0.0359195	0.499939	1877	2426	0.370151	protein_coding	Leucine-rich repeat protein kinase family protein
AT4G21560.2	AT4G21560	1.79988	0.0359395	0.499939	11434	14019	0.294053	protein_coding	vacuolar protein sorting-associated protein 28 homolog 1
AT4G17170.1	AT4G17170	1.79957	0.035964	0.499939	24282	32784	0.433105	protein_coding	RAB GTPase homolog B1C
AT5G51840.1	AT5G51840	1.79942	0.0359765	0.499939	11562	14401	0.316778	protein_coding	unknown protein
AT4G04510.1	AT4G04510	1.79893	0.0360145	0.499939	28113	35398	0.33243	protein_coding	cysteine-rich RLK (RECEPTOR-like protein kinase) 38
AT4G27270.1	AT4G27270	1.79845	0.0360527	0.499939	3445	4411	0.356602	protein_coding	Quinone reductase family protein
AT2G26690.1	AT2G26690	1.79773	0.0361099	0.499939	14600	18466	0.338903	protein_coding	Major facilitator superfamily protein
AT1G14620.1	AT1G14620	1.79711	0.0361589	0.499939	1173	1483	0.338316	protein_coding	decoy
AT2G07215.1	AT2G07215	1.79647	0.0362095	0.499939	30005	39291	0.388996	protein_coding	unknown protein
AT5G14690.1	AT5G14690	1.79593	0.0362525	0.499939	27448	37738	0.459317	protein_coding	unknown protein
AT3G01340.2	AT3G01340	1.79571	0.0362704	0.499939	13026	16788	0.366036	protein_coding	Transducin/WD40 repeat-like superfamily protein
AT3G10300.3	AT3G10300	1.79329	0.036463	0.499939	17740	23365	0.397343	protein_coding	Calcium-binding EF-hand family protein
AT2G17980.1	AT2G17980	1.79287	0.0364972	0.499939	21577	29325	0.442637	protein_coding	Sec1/munc18-like (SM) proteins superfamily
AT3G22910.1	AT3G22910	1.79212	0.0365572	0.499939	25111	34047	0.439208	protein_coding	ATPase E1-E2 type family protein / haloacid dehalogenase-like hydrolase family protein
AT3G08030.1	AT3G08030	1.79153	0.0366038	0.499939	913	1186	0.377417	protein_coding	Protein of unknown function, DUF642
AT5G59070.1	AT5G59070	1.79031	0.0367022	0.499939	13886	17203	0.309029	protein_coding	UDP-Glycosyltransferase superfamily protein
AT4G19270.1	AT4G19270	1.79	0.0367266	0.499939	3324	4190	0.33403	protein_coding	unknown protein
AT5G33210.1	AT5G33210	1.78945	0.0367715	0.499939	24560	32063	0.384599	protein_coding	SHI-related sequence 8
AT1G72830.2	AT1G72830	1.78938	0.0367769	0.499939	392	484	0.304153	protein_coding	nuclear factor Y, subunit A3
AT5G42980.1	AT5G42980	1.78901	0.0368063	0.499939	26512	35761	0.431742	protein_coding	thioredoxin 3
AT3G55850.1	AT3G55850	1.78854	0.0368445	0.499939	333	432	0.375509	protein_coding	Amidohydrolase family
AT5G39040.1	AT5G39040	1.78825	0.036868	0.499939	24295	32441	0.417159	protein_coding	transporter associated with antigen processing protein 2
AT5G57400.1	AT5G57400	1.78759	0.0369215	0.499939	479	595	0.312864	protein_coding	unknown protein
AT3G57490.1	AT3G57490	1.78688	0.0369782	0.499939	19080	22746	0.253552	protein_coding	Ribosomal protein S5 family protein
AT1G20693.3	AT1G20693	1.78678	0.0369862	0.499939	4346	5549	0.35254	protein_coding	high mobility group B2
AT2G11910.1	AT2G11910	1.78631	0.0370244	0.499939	3432	4393	0.356157	protein_coding	unknown protein
AT2G40080.1	AT2G40080	1.78461	0.0371624	0.499939	32495	42449	0.385513	protein_coding	Protein of unknown function (DUF1313)
AT1G23760.1	AT1G23760	1.78437	0.0371821	0.499939	20481	28343	0.468706	protein_coding	BURP domain-containing protein
AT5G46810.1	AT5G46810	1.78404	0.0372085	0.499939	3841	4775	0.314019	protein_coding	Protein of Unknown Function (DUF239)
AT3G14940.1	AT3G14940	1.78401	0.0372112	0.499939	12244	14794	0.272937	protein_coding	phosphoenolpyruvate carboxylase 3
AT2G27290.1	AT2G27290	1.78332	0.0372672	0.499939	218	269	0.303278	protein_coding	Protein of unknown function (DUF1279)
AT3G47380.1	AT3G47380	1.78313	0.0372823	0.499939	6105	7340	0.265789	protein_coding	Plant invertase/pectin methylesterase inhibitor superfamily protein
AT3G16960.1	AT3G16960	1.78284	0.0373063	0.499939	2597	3301	0.346057	protein_coding	FUNCTIONS IN: molecular_function unknown
AT1G17390.1	AT1G17390	1.78031	0.0375123	0.499939	24247	29906	0.302629	transposable_element_gene	similar to RNase H domain-containing protein [Arabidopsis thaliana] (TAIR:AT5G36905.1)
AT1G44990.1	AT1G44990	1.77982	0.0375528	0.499939	35132	46688	0.410266	protein_coding	unknown protein
AT4G39730.1	AT4G39730	1.7792	0.0376038	0.499939	13253	16894	0.350192	protein_coding	Lipase/lipooxygenase, PLAT/LH2 family protein
AT5G64990.1	AT5G64990	1.77877	0.0376386	0.499939	26096	34509	0.403144	protein_coding	RAB GTPase homolog H1A
AT4G09360.1	AT4G09360	1.77848	0.0376629	0.499939	3107	3980	0.357246	protein_coding	NB-ARC domain-containing disease resistance protein
AT1G79110.2	AT1G79110	1.77825	0.0376816	0.499939	3873.3	4794.9	0.307937	protein_coding	zinc ion binding
AT3G10620.1	AT3G10620	1.77822	0.0376841	0.499939	4013	4967	0.307694	protein_coding	nudix hydrolase homolog 26
AT5G47600.1	AT5G47600	1.7779	0.0377104	0.499939	25026	30854	0.30203	protein_coding	HSP20-like chaperones superfamily protein
AT4G25880.3	AT4G25880	1.77737	0.0377539	0.499939	6969	8671	0.315247	protein_coding	pumilio 6
AT2G44060.1	AT2G44060	1.77688	0.0377937	0.499939	879	1097	0.319628	protein_coding	Late embryogenesis abundant protein, group 2
AT3G61890.1	AT3G61890	1.77676	0.0378036	0.499939	20273	27410	0.435143	protein_coding	homeobox 12
AT1G70990.1	AT1G70990	1.77607	0.0378608	0.499939	821	1006	0.293176	protein_coding	proline-rich family protein
AT4G36100.1	AT4G36100	1.77597	0.037869	0.499939	1739	2128	0.29124	protein_coding	Sec1/munc18-like (SM) proteins superfamily
AT3G13330.1	AT3G13330	1.77543	0.0379136	0.499939	1500	1864	0.313439	protein_coding	proteasome activating protein 200
AT2G39290.1	AT2G39290	1.77494	0.0379536	0.499939	24013	30112	0.326523	protein_coding	phosphatidylglycerolphosphate synthase 1
AT3G17680.1	AT3G17680	1.77407	0.038026	0.499939	150	186	0.31034	protein_coding	Kinase interacting (KIP1-like) family protein
AT3G11020.1	AT3G11020	1.7737	0.0380565	0.499939	27926	35935	0.363781	protein_coding	DRE/CRT-binding protein 2B
AT5G66860.1	AT5G66860	1.77312	0.0381043	0.499939	19230	25871	0.427977	protein_coding	Ribosomal protein L25/Gln-tRNA synthetase, anti-codon-binding domain
AT3G52090.1	AT3G52090	1.77239	0.0381649	0.499939	1555	1954	0.329516	protein_coding	DNA-directed RNA polymerase, RBP11-like
AT5G65390.1	AT5G65390	1.77219	0.0381817	0.499939	8473	10367	0.291054	protein_coding	arabinogalactan protein 7
AT4G19370.1	AT4G19370	1.77162	0.0382288	0.499939	5159	6695	0.375993	protein_coding	Protein of unknown function (DUF1218)
AT2G26320.1	AT2G26320	1.77084	0.0382935	0.499939	362	446	0.301054	protein_coding	AGAMOUS-like 33
AT1G57540.3	AT1G57540	1.77042	0.038329	0.499939	25724	36240	0.494468	protein_coding	unknown protein
AT1G13080.1	AT1G13080	1.77015	0.0383507	0.499939	381	471	0.305936	protein_coding	cytochrome P450, family 71, subfamily B, polypeptide 2
AT1G30040.2	AT1G30040	1.76971	0.0383881	0.499939	577	740	0.358954	protein_coding	gibberellin 2-oxidase
AT5G51930.1	AT5G51930	1.76964	0.0383933	0.499939	5570	6542	0.232054	protein_coding	Glucose-methanol-choline (GMC) oxidoreductase family protein
AT5G05500.1	AT5G05500	1.76936	0.038417	0.499939	9780	13226	0.43547	protein_coding	Pollen Ole e 1 allergen and extensin family protein
AT4G20080.1	AT4G20080	1.76922	0.0384289	0.499939	5372	7020	0.386012	protein_coding	Calcium-dependent lipid-binding (CaLB domain) plant phosphoribosyltransferase family protein
AT3G04920.1	AT3G04920	1.76861	0.0384798	0.499939	17896	25831	0.529466	protein_coding	Ribosomal protein S24e family protein
AT4G16845.2	AT4G16845	1.76849	0.0384894	0.499939	2328.3	2797.7	0.264964	protein_coding	VEFS-Box of polycomb protein
AT4G33750.1	AT4G33750	1.76738	0.038582	0.499939	21388	27786	0.377557	NA	NA
AT4G11010.1	AT4G11010	1.76681	0.0386301	0.499939	651	808	0.311698	protein_coding	nucleoside diphosphate kinase 3
AT2G02130.1	AT2G02130	1.76674	0.0386362	0.499939	189	230	0.283248	protein_coding	low-molecular-weight cysteine-rich 68
AT2G44620.1	AT2G44620	1.76545	0.0387441	0.499939	1671	2003	0.261451	protein_coding	mitochondrial acyl carrier protein 1
AT2G15460.1	AT2G15460	1.76467	0.0388094	0.499939	9486	11454	0.27198	protein_coding	Pectin lyase-like superfamily protein
AT1G21500.1	AT1G21500	1.76455	0.0388196	0.499939	31178	40374	0.372898	protein_coding	unknown protein
AT5G09690.3	AT5G09690	1.76254	0.0389887	0.499939	65	88	0.437064	protein_coding	magnesium transporter 7
AT5G15750.1	AT5G15750	1.76209	0.0390272	0.499939	9900	12319	0.315385	protein_coding	Alpha-L RNA-binding motif/Ribosomal protein S4 family protein
AT1G21740.1	AT1G21740	1.76207	0.0390286	0.499939	17421	22841	0.390798	protein_coding	Protein of unknown function (DUF630 and DUF632)
AT5G01630.1	AT5G01630	1.76192	0.0390412	0.499939	9735	11458	0.235102	protein_coding	BRCA2-like B
AT5G26600.1	AT5G26600	1.76144	0.0390821	0.499939	9532.5	12395.8	0.378925	protein_coding	Pyridoxal phosphate (PLP)-dependent transferases superfamily protein
AT5G60390.2	AT5G60390	1.76133	0.0390909	0.499939	21287	27939	0.392308	protein_coding	GTP binding Elongation factor Tu family protein
AT3G01390.1	AT3G01390	1.76078	0.0391375	0.499939	1694	2081	0.296843	protein_coding	vacuolar membrane ATPase 10
AT2G32390.2	AT2G32390	1.76075	0.0391405	0.499939	23734	31340	0.40105	protein_coding	glutamate receptor 3.5
AT1G54490.1	AT1G54490	1.75998	0.0392053	0.499939	3503	4388	0.324973	protein_coding	exoribonuclease 4
AT1G43650.1	AT1G43650	1.75958	0.0392391	0.499939	1359	1685	0.310203	protein_coding	nodulin MtN21 /EamA-like transporter family protein
AT1G32380.1	AT1G32380	1.75946	0.03925	0.499939	2860	3476	0.281413	protein_coding	phosphoribosyl pyrophosphate (PRPP) synthase 2
AT2G26070.1	AT2G26070	1.7591	0.03928	0.499939	15013	20093	0.420481	protein_coding	Protein of unknown function (DUF778)
AT3G23420.1	AT3G23420	1.75831	0.0393471	0.499939	10141	13519	0.414789	protein_coding	F-box and associated interaction domains-containing protein
AT5G62740.1	AT5G62740	1.75787	0.0393849	0.499939	20094	27177	0.435621	protein_coding	SPFH/Band 7/PHB domain-containing membrane-associated protein family
AT5G47300.1	AT5G47300	1.75781	0.0393899	0.499939	24408	32296	0.404001	protein_coding	F-box and associated interaction domains-containing protein
AT5G05820.1	AT5G05820	1.75686	0.0394712	0.499939	1765	2199	0.317179	protein_coding	Nucleotide-sugar transporter family protein
AT5G39200.1	AT5G39200	1.75595	0.0395481	0.499939	1378	1670	0.277272	protein_coding	unknown protein
AT4G32270.1	AT4G32270	1.75577	0.0395642	0.499939	1106	1467	0.407517	protein_coding	Ubiquitin-like superfamily protein
AT2G22350.1	AT2G22350	1.75515	0.039617	0.499939	34800	42620	0.292443	transposable_element_gene	similar to RNase H domain-containing protein [Arabidopsis thaliana] (TAIR:AT5G36905.1)
AT3G21890.1	AT3G21890	1.75515	0.0396168	0.499939	171	207	0.275634	protein_coding	B-box type zinc finger family protein
AT3G21350.1	AT3G21350	1.75486	0.0396417	0.499939	1066	1311	0.29846	protein_coding	RNA polymerase transcriptional regulation mediator-related
AT3G22850.1	AT3G22850	1.75374	0.0397378	0.499939	19177	25115	0.389172	protein_coding	Aluminium induced protein with YGL and LRDR motifs
AT3G09570.1	AT3G09570	1.75361	0.0397489	0.499939	5456	6755	0.308112	protein_coding	Lung seven transmembrane receptor family protein
AT5G57240.2	AT5G57240	1.75331	0.0397745	0.499939	190	232	0.288125	protein_coding	OSBP(oxysterol binding protein)-related protein 4C
AT3G23960.1	AT3G23960	1.75318	0.0397857	0.499939	3138	3763	0.262038	protein_coding	F-box and associated interaction domains-containing protein
AT4G12440.1	AT4G12440	1.7529	0.0398094	0.499939	528	636	0.268489	protein_coding	adenine phosphoribosyl transferase 4
AT4G34138.1	AT4G34138	1.75279	0.0398187	0.499939	464	585	0.334312	protein_coding	UDP-glucosyl transferase 73B1
AT5G25780.1	AT5G25780	1.75262	0.0398335	0.499939	2307	2904	0.332023	protein_coding	eukaryotic translation initiation factor 3B-2
AT5G46500.1	AT5G46500	1.75225	0.0398651	0.499939	100	121	0.275007	protein_coding	BEST Arabidopsis thaliana protein match is: disease resistance protein (TIR-NBS-LRR class) family (TAIR:AT5G46260.1)
AT5G53250.1	AT5G53250	1.75205	0.039883	0.499939	1600	2004	0.324811	protein_coding	arabinogalactan protein 22
AT5G47440.1	AT5G47440	1.75175	0.0399084	0.499939	12857	16270	0.33966	protein_coding	Plant protein of unknown function (DUF828) with plant pleckstrin homology-like region
AT4G06634.2	AT4G06634	1.75121	0.0399548	0.499939	137	174	0.344911	protein_coding	zinc finger (C2H2 type) family protein
AT5G49780.1	AT5G49780	1.75091	0.0399806	0.499939	6798	8560	0.3325	protein_coding	Leucine-rich repeat protein kinase family protein
AT4G09550.1	AT4G09550	1.75069	0.0399998	0.499939	8445	10460	0.308714	protein_coding	AtGCP3 interacting protein 1
AT5G16170.1	AT5G16170	1.75067	0.0400013	0.499939	20258	27334	0.432205	protein_coding	Core-2/I-branching beta-1,6-N-acetylglucosaminyltransferase family protein
AT3G15356.1	AT3G15356	1.75065	0.040003	0.499939	12326	16047	0.380599	protein_coding	Legume lectin family protein
AT2G36300.1	AT2G36300	1.75063	0.0400049	0.499939	26174	33566	0.358866	protein_coding	Integral membrane Yip1 family protein
AT4G09110.1	AT4G09110	1.74889	0.0401553	0.499939	1733	2158	0.316423	protein_coding	RING/U-box superfamily protein
AT5G07960.1	AT5G07960	1.7486	0.0401798	0.499939	17194	22997	0.41954	protein_coding	unknown protein
AT5G11500.1	AT5G11500	1.74798	0.040234	0.499939	2290	2878	0.329719	protein_coding	unknown protein
AT5G19770.1	AT5G19770	1.74732	0.0402909	0.499939	292	367	0.329812	protein_coding	tubulin alpha-3
AT3G06180.1	AT3G06180	1.7473	0.0402923	0.499939	996	1303	0.387619	protein_coding	Ribosomal protein L34e superfamily protein
AT4G15550.1	AT4G15550	1.74614	0.040393	0.499939	29270	39048	0.415826	protein_coding	indole-3-acetate beta-D-glucosyltransferase
AT1G19920.1	AT1G19920	1.74585	0.0404185	0.499939	12927	16318	0.336077	protein_coding	Pseudouridine synthase/archaeosine transglycosylase-like family protein
AT4G32480.1	AT4G32480	1.74559	0.0404413	0.499939	33260	40593	0.287443	protein_coding	Protein of unknown function (DUF506)
AT1G32860.1	AT1G32860	1.74534	0.0404628	0.499939	22783	28826	0.339413	protein_coding	Glycosyl hydrolase superfamily protein
AT5G59300.1	AT5G59300	1.74495	0.040497	0.499939	548	676	0.302847	protein_coding	ubiquitin carrier protein 7
AT5G10460.1	AT5G10460	1.74454	0.0405325	0.499939	2923	3717	0.346689	protein_coding	Haloacid dehalogenase-like hydrolase (HAD) superfamily protein
AT4G08410.1	AT4G08410	1.74435	0.0405489	0.499939	450	547	0.281616	protein_coding	Proline-rich extensin-like family protein
AT5G11430.1	AT5G11430	1.74381	0.0405959	0.499939	13794	18242	0.403223	protein_coding	SPOC domain / Transcription elongation factor S-II protein
AT5G46380.1	AT5G46380	1.74314	0.0406546	0.499939	3432	4161	0.277881	protein_coding	Kinase-related protein of unknown function (DUF1296)
AT3G29330.1	AT3G29330	1.74307	0.0406606	0.499939	471	568	0.270164	protein_coding	unknown protein
AT4G11100.2	AT4G11100	1.74238	0.0407206	0.499939	11459	13990	0.287915	protein_coding	unknown protein
AT3G01060.1	AT3G01060	1.74235	0.0407235	0.499939	2354	3004	0.35177	protein_coding	unknown protein
AT4G01140.1	AT4G01140	1.7423	0.040728	0.499939	3303	4186	0.341795	protein_coding	Protein of unknown function (DUF1191)
AT2G42490.1	AT2G42490	1.74226	0.0407316	0.499939	19017	22822	0.263136	protein_coding	Copper amine oxidase family protein
AT4G26095.1	AT4G26100	1.74222	0.0407349	0.499939	1441	1837	0.350281	protein_coding	casein kinase 1
AT1G08010.2	AT1G08010	1.74214	0.0407421	0.499939	8146	10164	0.319305	protein_coding	GATA transcription factor 11
AT2G47350.2	AT2G47350	1.74185	0.0407676	0.499939	10297.7	12694.6	0.301893	protein_coding	HIT zinc finger ;PAPA-1-like conserved region
AT5G16820.2	AT5G16820	1.74172	0.0407785	0.499939	2854	3648	0.35412	protein_coding	heat shock factor 3
AT5G36150.1	AT5G36150	1.74159	0.04079	0.499939	1112	1471	0.40364	protein_coding	putative pentacyclic triterpene synthase 3
AT4G04402.1	AT4G04402	1.74071	0.0408672	0.499939	27250	37323	0.453809	protein_coding	two-component phosphorelay mediator, putative
AT5G19000.1	AT5G19000	1.74065	0.040872	0.499939	4052	4893	0.272085	protein_coding	BTB-POZ and MATH domain 1
AT5G63220.1	AT5G63220	1.74063	0.0408739	0.499939	17700	21658	0.291151	protein_coding	unknown protein
AT1G67090.2	AT1G67090	1.74007	0.0409231	0.499939	1201.4	1569.6	0.38568	protein_coding	ribulose bisphosphate carboxylase small chain 1A
AT1G07570.2	AT1G07570	1.73983	0.0409447	0.499939	1170	1446	0.305559	protein_coding	Protein kinase superfamily protein
AT1G05615.1	AT1G05615	1.73865	0.0410485	0.499939	27999	38369	0.454566	protein_coding	Domain of unknown function (DUF313)
AT5G50650.1	AT5G50650	1.73814	0.041093	0.499939	33239.7	42283	0.34717	protein_coding	Transducin/WD40 repeat-like superfamily protein
AT5G46120.1	AT5G46120	1.73784	0.0411197	0.499939	828	992	0.260709	transposable_element_gene	similar to unknown protein [Arabidopsis thaliana] (TAIR:AT4G05145.1)
AT4G01595.1	AT4G01595	1.73769	0.0411332	0.499939	3111	3952	0.345205	protein_coding	Protein kinase superfamily protein
AT5G41570.1	AT5G41570	1.73705	0.0411891	0.499939	102	124	0.281771	protein_coding	WRKY DNA-binding protein 24
AT1G67430.1	AT1G67430	1.73613	0.0412708	0.499939	108	145	0.425022	protein_coding	Ribosomal protein L22p/L17e family protein
AT5G43970.1	AT5G43970	1.73541	0.0413339	0.499939	229	284	0.310543	protein_coding	translocase of outer membrane 22-V
AT1G08980.1	AT1G08980	1.73533	0.0413408	0.499939	24291	33249	0.452889	protein_coding	amidase 1
AT3G12930.1	AT3G12930	1.734	0.0414592	0.499939	132	174	0.398549	protein_coding	Lojap-related protein
AT5G02270.1	AT5G02270	1.73399	0.04146	0.499939	87	119	0.451874	protein_coding	non-intrinsic ABC protein 9
AT1G22250.1	AT1G22250	1.73359	0.0414953	0.499939	25590	34402	0.426912	protein_coding	unknown protein
AT5G16100.1	AT5G16100	1.7327	0.0415745	0.499939	30391	39453	0.376491	protein_coding	unknown protein
AT3G12830.1	AT3G12830	1.73244	0.0415981	0.499939	2371	3134	0.40251	protein_coding	SAUR-like auxin-responsive protein family
AT4G29390.1	AT4G29390	1.73186	0.0416492	0.499939	2232	2749	0.30057	protein_coding	Ribosomal protein S30 family protein
AT4G22600.1	AT4G22600	1.73141	0.0416892	0.499939	974	1298	0.414297	protein_coding	unknown protein
AT3G47830.1	AT3G47830	1.73099	0.041727	0.499939	5633	6481	0.202313	protein_coding	DNA glycosylase superfamily protein
AT4G35470.1	AT4G35470	1.73094	0.0417312	0.499939	2011	2512	0.320923	protein_coding	plant intracellular ras group-related LRR 4
AT2G35690.1	AT2G35690	1.73065	0.0417574	0.499939	639	786	0.298713	protein_coding	acyl-CoA oxidase 5
AT5G57880.1	AT5G57880	1.73062	0.0417599	0.499939	147	182	0.308122	protein_coding	multipolar spindle 1
AT5G17680.1	AT5G17680	1.73029	0.0417894	0.499939	214	252	0.235813	protein_coding	disease resistance protein (TIR-NBS-LRR class), putative
AT5G03350.1	AT5G03350	1.73018	0.0417991	0.499939	16724	21415	0.356702	protein_coding	Legume lectin family protein
AT1G32880.1	AT1G32880	1.72985	0.0418282	0.499939	28493	39154	0.458552	protein_coding	ARM repeat superfamily protein
AT3G16660.1	AT3G16660	1.72977	0.0418353	0.499939	483	587	0.281337	protein_coding	Pollen Ole e 1 allergen and extensin family protein
AT4G30830.1	AT4G30830	1.72941	0.0418677	0.499939	7128	8653	0.279703	protein_coding	Protein of unknown function, DUF593
AT2G16170.1	AT2G16170	1.72909	0.0418967	0.499939	3218	3957	0.298243	transposable_element_gene	similar to unknown protein [Arabidopsis thaliana] (TAIR:AT2G12110.1)
AT5G43405.1	AT5G43405	1.72904	0.0419012	0.499939	18276	22401	0.293613	transposable_element_gene	similar to unknown protein [Arabidopsis thaliana] (TAIR:AT1G43940.1)
AT5G54640.1	AT5G54640	1.72822	0.0419743	0.499939	25898	32968	0.348226	protein_coding	Histone superfamily protein
AT5G06640.1	AT5G06640	1.72773	0.0420188	0.499939	418	513	0.295456	protein_coding	Proline-rich extensin-like family protein
AT5G66045.1	AT5G66045	1.72772	0.0420192	0.499939	124	170	0.455195	mirna	MIR170; miRNA
AT5G48070.1	AT5G48070	1.72743	0.0420452	0.499939	2226	2785	0.323224	protein_coding	xyloglucan endotransglucosylase/hydrolase 20
AT5G12910.1	AT5G12910	1.72732	0.0420553	0.499939	265	332	0.325191	protein_coding	Histone superfamily protein
AT4G30950.1	AT4G30950	1.72649	0.0421299	0.499939	22355	28727	0.36181	protein_coding	fatty acid desaturase 6
AT4G33945.1	AT4G33945	1.72591	0.042182	0.499939	24711	33672	0.446396	protein_coding	ARM repeat superfamily protein
AT5G60590.1	AT5G60590	1.72534	0.0422327	0.499939	8217	9915	0.271001	protein_coding	DHBP synthase RibB-like alpha/beta domain
AT4G22300.1	AT4G22300	1.72485	0.0422768	0.499939	17021	21222	0.318245	protein_coding	carboxylesterases
AT5G45330.1	AT5G45330	1.72376	0.0423758	0.499939	915	1184	0.371825	protein_coding	decapping 5-like
AT5G22540.1	AT5G22540	1.7236	0.0423902	0.499939	456	547	0.262507	protein_coding	Plant protein of unknown function (DUF247)
AT2G46690.1	AT2G46690	1.72339	0.0424087	0.499939	2818	3607	0.356128	protein_coding	SAUR-like auxin-responsive protein family
AT3G52070.1	AT3G52070	1.72247	0.0424925	0.499939	7477	9863	0.399567	protein_coding	unknown protein
AT5G42635.1	AT5G42635	1.72177	0.0425555	0.499939	20002	25537	0.352445	protein_coding	glycine-rich protein
AT3G05970.1	AT3G05970	1.72157	0.042574	0.499939	2869	3619	0.335043	protein_coding	long-chain acyl-CoA synthetase 6
AT5G29070.1	AT5G29070	1.72156	0.0425746	0.499939	25480	36090	0.502234	protein_coding	FUNCTIONS IN: molecular_function unknown
AT5G23830.1	AT5G23830	1.7209	0.042634	0.499939	24856	32908	0.404844	protein_coding	MD-2-related lipid recognition domain-containing protein
AT1G32140.1	AT1G32140	1.72049	0.0426715	0.499939	22992	29856	0.376889	protein_coding	F-box family protein
AT3G51030.1	AT3G51030	1.72036	0.0426838	0.499939	29647	40084	0.43514	protein_coding	thioredoxin H-type 1
AT4G33865.1	AT4G33865	1.71996	0.0427195	0.499939	636	758	0.253171	protein_coding	Ribosomal protein S14p/S29e family protein
AT5G12235.1	AT5G12235	1.71957	0.0427557	0.499939	204	256	0.327575	protein_coding	CLAVATA3/ESR-RELATED 22
AT3G18780	AT3G18780	1.7192	0.0427893	0.499939	9903.4	12357.8	0.319426	protein_coding	actin 2
AT2G32240.1	AT2G32240	1.71873	0.042832	0.499939	8790	10754	0.290938	protein_coding	FUNCTIONS IN: molecular_function unknown
AT2G35480.1	AT2G35480	1.71781	0.0429155	0.499939	65	87	0.420576	protein_coding	unknown protein
AT2G10285.1	AT2G10285	1.71728	0.0429637	0.499939	14429	19359	0.424033	transposable_element_gene	similar to unknown protein [Arabidopsis thaliana] (TAIR:AT5G31838.1)
AT5G52170.1	AT5G52170	1.71667	0.0430195	0.499939	4246	5274	0.312793	protein_coding	homeodomain GLABROUS 7
AT3G02270.1	AT3G02270	1.71635	0.0430489	0.499939	9718	11359	0.225104	protein_coding	Trimeric LpxA-like enzyme
AT1G41870.1	AT1G41870	1.71597	0.0430839	0.499939	8595	9934	0.208877	transposable_element_gene	similar to unknown protein [Arabidopsis thaliana] (TAIR:AT3G42120.1)
AT1G50580.1	AT1G50580	1.7149	0.043182	0.499939	399	482	0.272644	protein_coding	UDP-Glycosyltransferase superfamily protein
AT5G39740.1	AT5G39740	1.71427	0.0432396	0.499939	16155	19457	0.268309	protein_coding	ribosomal protein L5 B
AT5G37230.1	AT5G37230	1.71399	0.043265	0.499939	6369	8025	0.333435	protein_coding	RING/U-box superfamily protein
AT3G60620.1	AT3G60620	1.71394	0.0432695	0.499939	3435	4380	0.350621	protein_coding	cytidinediphosphate diacylglycerol synthase 5
AT3G12270.1	AT3G12270	1.71358	0.0433033	0.499939	271	331	0.288538	protein_coding	protein arginine methyltransferase 3
AT5G45880.1	AT5G45880	1.71211	0.0434382	0.499939	4417	5637	0.351861	protein_coding	Pollen Ole e 1 allergen and extensin family protein
AT5G16700.1	AT5G16700	1.7116	0.0434852	0.499939	27643	35703	0.369131	protein_coding	Glycosyl hydrolase superfamily protein
AT2G19320.1	AT2G19320	1.71123	0.0435189	0.499939	24662	31361	0.346682	protein_coding	unknown protein
AT2G33530.1	AT2G33530	1.7107	0.0435678	0.499939	14353	16908	0.236354	protein_coding	serine carboxypeptidase-like 46
AT4G36910.1	AT4G36910	1.71045	0.0435914	0.499939	654	838	0.35766	protein_coding	Cystathionine beta-synthase (CBS) family protein
AT3G14740.2	AT3G14740	1.71041	0.0435948	0.499939	12552	15480	0.302488	protein_coding	RING/FYVE/PHD zinc finger superfamily protein
AT4G31160.1	AT4G31160	1.71032	0.0436033	0.499939	607	737	0.279968	protein_coding	DDB1-CUL4 associated factor 1
AT3G25165.1	AT3G25165	1.71018	0.0436166	0.499939	91	119	0.387023	protein_coding	ralf-like 25
AT3G23805.1	AT3G23805	1.70972	0.0436584	0.499939	6926	8478	0.291702	protein_coding	ralf-like 24
AT2G03500.1	AT2G03500	1.7091	0.0437163	0.499939	164	204	0.314873	protein_coding	Homeodomain-like superfamily protein
AT1G47230.1	AT1G47230	1.70881	0.0437429	0.499939	5966	7155	0.262188	protein_coding	CYCLIN A3;4
AT4G18260.1	AT4G18260	1.70852	0.0437701	0.499939	1733	2141	0.305013	protein_coding	Cytochrome b561/ferric reductase transmembrane protein family
AT1G03060.1	AT1G03060	1.70778	0.0438384	0.499939	25213	34406	0.448492	protein_coding	Beige/BEACH domain ;WD domain, G-beta repeat protein
AT3G30500.1	AT3G30500	1.70764	0.0438517	0.499939	1311	1625	0.309772	transposable_element_gene	similar to unknown protein [Arabidopsis thaliana] (TAIR:AT4G07690.1)
AT3G04880.1	AT3G04880	1.70692	0.0439182	0.499939	659	806	0.290501	protein_coding	DNA-damage-repair/toleration protein (DRT102)
AT5G03460.1	AT5G03460	1.7061	0.0439948	0.499939	23422	29517	0.333682	protein_coding	unknown protein
AT4G14520.1	AT4G14520	1.70597	0.0440072	0.499939	264	326	0.304334	protein_coding	DNA-directed RNA polymerase II-related
AT5G27500.1	AT5G27500	1.70553	0.0440478	0.499939	22628	28917	0.353809	transposable_element_gene	similar to unknown protein [Arabidopsis thaliana] (TAIR:AT1G43920.1)
AT5G10430.1	AT5G10430	1.70513	0.044085	0.499939	3738	4676	0.323008	protein_coding	arabinogalactan protein 4
AT3G13227.1	AT3G13227	1.70384	0.0442056	0.499939	2793	3393	0.280746	protein_coding	serine-rich protein-related
AT3G31330.1	AT3G31330	1.70318	0.0442672	0.499939	7884	9977	0.339678	transposable_element_gene	similar to unknown protein [Arabidopsis thaliana] (TAIR:AT5G34855.1)
AT5G55540.1	AT5G55540	1.70282	0.0443005	0.499939	4541	5894	0.376237	protein_coding	tornado 1
AT5G01850.1	AT5G01850	1.70281	0.0443015	0.499939	8531	10496	0.299053	protein_coding	Protein kinase superfamily protein
AT4G20740.1	AT4G20740	1.70267	0.0443149	0.499939	2679	3308	0.304265	protein_coding	Pentatricopeptide repeat (PPR-like) superfamily protein
AT5G06010.1	AT5G06010	1.70261	0.044321	0.499939	318	387	0.283307	protein_coding	unknown protein
AT3G60810.1	AT3G60810	1.70176	0.0444003	0.499939	6190	7859	0.344406	protein_coding	unknown protein
AT1G01650.2	AT1G01650	1.70174	0.0444022	0.499939	447	571	0.353216	protein_coding	SIGNAL PEPTIDE PEPTIDASE-LIKE 4
AT3G05100.1	AT3G05100	1.70152	0.0444231	0.499939	4571	5691	0.316172	protein_coding	S-adenosyl-L-methionine-dependent methyltransferases superfamily protein
AT4G22490.1	AT4G22490	1.70091	0.0444803	0.499939	2079	2675	0.363649	protein_coding	Bifunctional inhibitor/lipid-transfer protein/seed storage 2S albumin superfamily protein
AT1G18710.1	AT1G18710	1.70047	0.044521	0.499939	859	1067	0.31283	protein_coding	myb domain protein 47
AT1G13500.1	AT1G13500	1.70015	0.0445516	0.499939	4323	5446	0.333164	protein_coding	Protein of unknown function (DUF1262)
AT1G76960.1	AT1G76960	1.70002	0.0445634	0.499939	8536	10223	0.260187	protein_coding	unknown protein
AT2G43260.1	AT2G43260	1.69976	0.0445877	0.499939	2170	2708	0.319533	protein_coding	F-box and associated interaction domains-containing protein
AT1G67300.2	AT1G67300	1.69962	0.0446015	0.499939	859	1067	0.31283	protein_coding	Major facilitator superfamily protein
AT5G67480.2	AT5G67480	1.69926	0.0446352	0.499939	14237	18153	0.350563	protein_coding	BTB and TAZ domain protein 4
AT3G21900.1	AT3G21900	1.699	0.0446594	0.499939	1317	1614	0.293385	protein_coding	Receptor-like protein kinase-related family protein
AT2G29800.1	AT2G29800	1.69899	0.0446609	0.499939	23665	31360	0.406171	protein_coding	Galactose oxidase/kelch repeat superfamily protein
AT5G43330.1	AT5G43330	1.6983	0.0447254	0.499939	5877	7035	0.259471	protein_coding	Lactate/malate dehydrogenase family protein
AT1G67690.1	AT1G67690	1.69779	0.0447737	0.499939	3826	4664	0.285731	protein_coding	Zincin-like metalloproteases family protein
AT5G17060.1	AT5G17060	1.69632	0.0449125	0.499939	3188	3975	0.318303	protein_coding	ADP-ribosylation factor B1B
AT3G21510.1	AT3G21510	1.696	0.0449432	0.499939	66	88	0.415037	protein_coding	histidine-containing phosphotransmitter 1
AT5G41120.1	AT5G41120	1.69578	0.0449639	0.499939	1393	1716	0.300854	protein_coding	Esterase/lipase/thioesterase family protein
AT5G01410.1	AT5G01410	1.69535	0.0450046	0.499939	14887	18488	0.312536	protein_coding	Aldolase-type TIM barrel family protein
AT4G15710.1	AT4G15710	1.69427	0.0451072	0.499939	18786	23110	0.298859	protein_coding	unknown protein
AT5G43030.1	AT5G43030	1.69213	0.0453107	0.499939	10914	14046	0.363979	protein_coding	Cysteine/Histidine-rich C1 domain family protein
AT5G11610.1	AT5G11610	1.69211	0.0453126	0.499939	18428	23981	0.379992	protein_coding	Exostosin family protein
AT3G56110.1	AT3G56110	1.69169	0.0453529	0.499939	17890	24944	0.479539	protein_coding	prenylated RAB acceptor 1.B1
AT5G40880.1	AT5G40880	1.69154	0.0453668	0.499939	16930	21418	0.339242	protein_coding	WD-40 repeat family protein / zfwd3 protein (ZFWD3)
AT2G18670.1	AT2G18670	1.69122	0.0453972	0.499939	5074	6105	0.266868	protein_coding	RING/U-box superfamily protein
AT4G21040.1	AT4G21040	1.69101	0.0454178	0.499939	1669	2059	0.30296	protein_coding	Dof-type zinc finger domain-containing protein
AT5G01420.1	AT5G01420	1.69092	0.0454262	0.499939	28098	35378	0.332385	protein_coding	Glutaredoxin family protein
AT1G28390.1	AT1G28390	1.69006	0.0455085	0.499939	12108	15202	0.328301	protein_coding	Protein kinase superfamily protein
AT3G16100.1	AT3G16100	1.6887	0.0456386	0.499939	22822	28802	0.335744	protein_coding	RAB GTPase homolog G3C
AT5G48760.1	AT5G48760	1.68855	0.0456531	0.499939	26007	34534	0.409117	protein_coding	Ribosomal protein L13 family protein
AT4G16500.1	AT4G16500	1.68833	0.0456736	0.499939	14011	18826	0.426167	protein_coding	Cystatin/monellin superfamily protein
AT3G01870.1	AT3G01870	1.68812	0.0456937	0.499939	67	89	0.409644	protein_coding	Plant protein of unknown function (DUF946)
AT3G22070.1	AT3G22070	1.68735	0.0457681	0.499939	1666	2070	0.313242	protein_coding	proline-rich family protein
AT2G45740.2	AT2G45740	1.68707	0.0457946	0.499939	1550	1900	0.293731	protein_coding	peroxin 11D
AT5G63715.1	AT5G63715	1.68632	0.0458668	0.499939	190	225	0.243926	mirna	MIR166/MIR166G; miRNA
AT3G05420.2	AT3G05420	1.68608	0.0458899	0.499939	6811	8402	0.302866	protein_coding	acyl-CoA binding protein 4
AT5G50000.1	AT5G50000	1.68605	0.0458932	0.499939	3062	3764	0.297792	protein_coding	Protein kinase superfamily protein
AT2G37270.1	AT2G37270	1.68579	0.0459182	0.499939	2311	2795	0.274331	protein_coding	ribosomal protein 5B
AT2G36330.1	AT2G36330	1.68574	0.0459228	0.499939	993	1192	0.263519	protein_coding	Uncharacterised protein family (UPF0497)
AT5G24480.1	AT5G24480	1.68551	0.0459453	0.499939	401	489	0.286232	protein_coding	Beta-galactosidase related protein
AT5G65520.1	AT5G65520	1.68544	0.0459517	0.499939	1483	1849	0.318227	protein_coding	Tetratricopeptide repeat (TPR)-like superfamily protein
AT1G02065.1	AT1G02065	1.68538	0.0459577	0.499939	1361	1668	0.293452	protein_coding	squamosa promoter binding protein-like 8
AT3G26140.1	AT3G26140	1.68511	0.0459839	0.499939	19881	27035	0.443438	protein_coding	Cellulase (glycosyl hydrolase family 5) protein
AT1G69460.1	AT1G69460	1.6846	0.0460324	0.499939	4288	5520	0.364363	protein_coding	emp24/gp25L/p24 family/GOLD family protein
AT2G44540.1	AT2G44540	1.68445	0.0460473	0.499939	26499	36452	0.46006	protein_coding	glycosyl hydrolase 9B9
AT5G44230.1	AT5G44230	1.68419	0.0460727	0.499939	18370	22258	0.276972	protein_coding	Pentatricopeptide repeat (PPR) superfamily protein
AT4G29690.1	AT4G29690	1.68318	0.0461701	0.499939	3611	4401	0.285433	protein_coding	Alkaline-phosphatase-like family protein
AT3G45350.1	AT3G45350	1.68303	0.0461849	0.499939	9866	13078	0.406605	transposable_element_gene	similar to unknown protein [Arabidopsis thaliana] (TAIR:AT2G14330.1)
AT1G62450.1	AT1G62450	1.68284	0.046203	0.499939	853	1010	0.243738	protein_coding	Immunoglobulin E-set superfamily protein
AT4G15770.1	AT4G15770	1.68232	0.046253	0.499939	27896	36853	0.401724	protein_coding	RNA binding
AT2G36680.3	AT2G36680	1.68226	0.0462591	0.499939	5490	6558	0.25645	protein_coding	Modifier of rudimentary (Mod(r)) protein
AT1G32000.1	AT1G32000	1.68154	0.0463289	0.499939	1827	2289	0.325241	protein_coding	unknown protein
AT1G68230.1	AT1G68230	1.68151	0.0463319	0.499939	8926	10454	0.227969	protein_coding	Reticulon family protein
AT2G05500.1	AT2G05500	1.68082	0.0463986	0.499939	392	477	0.283136	protein_coding	unknown protein
AT5G23640.1	AT5G23640	1.68063	0.0464173	0.499939	559	678	0.278437	protein_coding	unknown protein
AT3G22510.1	AT3G22510	1.67862	0.0466128	0.499939	27122	37702	0.475177	protein_coding	Pre-rRNA-processing protein TSR2, conserved region
AT5G47330.1	AT5G47330	1.67862	0.0466128	0.499939	22353	30295	0.438611	protein_coding	alpha/beta-Hydrolases superfamily protein
AT5G26080.1	AT5G26080	1.67861	0.0466137	0.499939	267	331	0.309991	protein_coding	proline-rich family protein
AT5G18810.1	AT5G18810	1.67813	0.0466608	0.499939	16760	21351	0.349281	protein_coding	SC35-like splicing factor 28
AT2G36030.1	AT2G36030	1.67686	0.0467845	0.499939	26253	33269	0.341696	protein_coding	unknown protein
AT3G46050.1	AT3G46050	1.6762	0.0468497	0.499939	28106	38239	0.444167	protein_coding	Galactose oxidase/kelch repeat superfamily protein
AT5G08500.1	AT5G08500	1.67529	0.046939	0.499939	266	317	0.253057	protein_coding	Transmembrane CLPTM1 family protein
AT4G28088.1	AT4G28088	1.67501	0.0469658	0.499939	1341	1654	0.30265	protein_coding	Low temperature and salt responsive protein family
AT5G37540.1	AT5G37540	1.67473	0.0469936	0.499939	1601	1996	0.318138	protein_coding	Eukaryotic aspartyl protease family protein
AT5G48250.1	AT5G48250	1.67447	0.0470194	0.499939	659	817	0.310058	protein_coding	B-box type zinc finger protein with CCT domain
AT1G59740.1	AT1G59740	1.67401	0.0470642	0.499939	34656	41949	0.275531	protein_coding	Major facilitator superfamily protein
AT2G40200.1	AT2G40200	1.67283	0.04718	0.499939	212	260	0.294447	protein_coding	basic helix-loop-helix (bHLH) DNA-binding superfamily protein
AT4G32260.1	AT4G32260	1.67277	0.0471866	0.499939	924	1164	0.333126	protein_coding	ATPase, F0 complex, subunit B/B', bacterial/chloroplast
AT2G15620.1	AT2G15620	1.67268	0.047195	0.499939	21778	28911	0.408747	protein_coding	nitrite reductase 1
AT4G01020.1	AT4G01020	1.67261	0.0472025	0.499939	530	628	0.244772	protein_coding	helicase domain-containing protein / IBR domain-containing protein / zinc finger protein-related
AT2G36570.1	AT2G36570	1.67214	0.0472486	0.499939	123	151	0.29589	protein_coding	Leucine-rich repeat protein kinase family protein
AT2G41705.1	AT2G41705	1.67115	0.0473462	0.499939	20439	27193	0.411911	protein_coding	camphor resistance CrcB family protein
AT3G58830.1	AT3G58830	1.6705	0.0474102	0.499939	22208	30391	0.452565	protein_coding	haloacid dehalogenase (HAD) superfamily protein
AT4G37750.1	AT4G37750	1.67019	0.0474406	0.499939	271	342	0.335703	protein_coding	Integrase-type DNA-binding superfamily protein
AT5G40120.1	AT5G40120	1.67014	0.0474462	0.499939	213	255	0.259644	protein_coding	AGAMOUS-like 76
AT3G23060.1	AT3G23060	1.66971	0.0474888	0.499939	5674	7013	0.305666	protein_coding	RING/U-box superfamily protein
AT3G33520.1	AT3G33520	1.66939	0.0475201	0.499939	4269	5438	0.349178	protein_coding	actin-related protein 6
AT2G42395.1	AT2G42395	1.66926	0.0475331	0.499939	13820	18960	0.456201	protein_coding	unknown protein
AT5G26200.1	AT5G26200	1.66841	0.0476167	0.499939	80	105	0.392317	protein_coding	Mitochondrial substrate carrier family protein
AT3G14430.1	AT3G14430	1.6683	0.0476276	0.499939	17633	21716	0.30048	protein_coding	unknown protein
AT5G46340.1	AT5G46340	1.66824	0.0476336	0.499939	9538	12325	0.369829	protein_coding	O-acetyltransferase family protein
AT3G05630.1	AT3G05630	1.66799	0.0476586	0.499939	13801	17213	0.318726	protein_coding	phospholipase D P2
AT4G19510.2	AT4G19510	1.66751	0.0477066	0.499939	10221	13507	0.402171	protein_coding	Disease resistance protein (TIR-NBS-LRR class)
AT4G24720.1	AT4G24720	1.66709	0.0477485	0.499939	1536	1892	0.300734	NA	NA
AT3G06370.1	AT3G06370	1.66702	0.0477549	0.499939	23982	31742	0.404441	protein_coding	sodium hydrogen exchanger 4
AT5G01190.1	AT5G01190	1.66586	0.0478703	0.499939	876	1105	0.335044	protein_coding	laccase 10
AT1G09310.1	AT1G09310	1.66584	0.0478726	0.499939	19250	24970	0.375337	protein_coding	Protein of unknown function, DUF538
AT5G57230.1	AT5G57230	1.66497	0.0479596	0.499939	8595	10636	0.307386	protein_coding	Thioredoxin superfamily protein
AT4G32870.1	AT4G32870	1.66491	0.047965	0.499939	22934	32924	0.521652	protein_coding	Polyketide cyclase/dehydrase and lipid transport superfamily protein
AT5G11140.1	AT5G11140	1.66255	0.0482015	0.499939	492	593	0.269374	protein_coding	Arabidopsis phospholipase-like protein (PEARLI 4) family
AT4G03460.1	AT4G03460	1.66193	0.0482636	0.499939	78	105	0.428843	protein_coding	Ankyrin repeat family protein
AT1G28260.2	AT5G58550	1.66192	0.0482642	0.499939	167.3	205.4	0.295999	protein_coding	ETO1-like 2
AT5G51650.1	AT5G51650	1.66142	0.0483141	0.499939	23137	30916	0.418152	protein_coding	unknown protein
AT3G12820.1	AT3G12820	1.66011	0.0484461	0.499939	19586	26319	0.426282	protein_coding	myb domain protein 10
AT2G44730.1	AT2G44730	1.6601	0.0484469	0.499939	28	43	0.61891	protein_coding	Alcohol dehydrogenase transcription factor Myb/SANT-like family protein
AT5G11680.1	AT5G11680	1.65977	0.0484809	0.499939	2498	3070	0.297465	protein_coding	FUNCTIONS IN: molecular_function unknown
AT3G22680.1	AT3G22680	1.65965	0.0484926	0.499939	17151	21913	0.353494	protein_coding	RNA-DIRECTED DNA METHYLATION 1
AT3G55940.1	AT3G55940	1.65949	0.0485086	0.499939	14065	18196	0.371512	protein_coding	Phosphoinositide-specific phospholipase C family protein
AT2G23670.1	AT2G23670	1.65928	0.0485298	0.499939	1673	2068	0.305799	protein_coding	homolog of Synechocystis YCF37
AT5G43210.1	AT5G43210	1.65928	0.0485296	0.499939	141	181	0.360295	protein_coding	Excinuclease ABC, C subunit, N-terminal
AT3G42730.1	AT3G42730	1.65881	0.0485766	0.499939	165	198	0.263034	transposable_element_gene	similar to Ulp1 protease family protein [Arabidopsis thaliana] (TAIR:AT1G27780.1)
AT5G19230.1	AT5G19230	1.65865	0.0485932	0.499939	4551	5843	0.360526	protein_coding	Glycoprotein membrane precursor GPI-anchored
AT1G19090.1	AT1G19090	1.65807	0.0486521	0.499939	21536	27254	0.339718	protein_coding	receptor-like serine/threonine kinase 2
AT2G43180.4	AT2G43180	1.65803	0.0486558	0.499939	16874	22060	0.386631	protein_coding	Phosphoenolpyruvate carboxylase family protein
AT5G07250.1	AT5G07250	1.65798	0.0486605	0.499939	21612	28708	0.40962	protein_coding	RHOMBOID-like protein 3
AT4G30120.1	AT4G30120	1.65759	0.0486997	0.499939	29677	38603	0.379368	protein_coding	heavy metal atpase 3
AT3G58940.1	AT3G58940	1.65663	0.0487969	0.499939	158	199	0.332844	protein_coding	F-box/RNI-like superfamily protein
AT4G34640.1	AT4G34640	1.65642	0.0488184	0.499939	488	600	0.298081	protein_coding	squalene synthase 1
AT5G28920.1	AT5G28920	1.65603	0.0488575	0.499939	22322	30540	0.452234	protein_coding	unknown protein
AT3G23810.1	AT3G23810	1.65599	0.0488622	0.499939	486	606	0.318361	protein_coding	S-adenosyl-l-homocysteine (SAH) hydrolase 2
AT5G53960.1	AT5G53960	1.65585	0.0488762	0.499939	536	658	0.295855	protein_coding	ATP binding;DNA binding;DNA topoisomerase (ATP-hydrolyzing)s
AT2G21040.1	AT2G21040	1.65583	0.0488778	0.499939	24565	32931	0.422842	protein_coding	Calcium-dependent lipid-binding (CaLB domain) family protein
AT2G21140.1	AT2G21140	1.65533	0.0489285	0.499939	4587	5685	0.309609	protein_coding	proline-rich protein 2
AT3G50190.1	AT3G50190	1.65512	0.0489504	0.499939	18470	24757	0.422653	protein_coding	Plant protein of unknown function (DUF247)
AT2G39000.3	AT2G39000	1.65467	0.0489958	0.499939	879	1077	0.293083	protein_coding	Acyl-CoA N-acyltransferases (NAT) superfamily protein
AT4G01450.3	AT4G01450	1.65447	0.0490165	0.499939	9143.3	11640.7	0.348391	protein_coding	nodulin MtN21 /EamA-like transporter family protein
AT5G46870.1	AT5G46870	1.65427	0.0490368	0.499939	2114	2570	0.281793	protein_coding	RNA-binding (RRM/RBD/RNP motifs) family protein
AT5G02502.1	AT5G02502	1.65426	0.049037	0.499939	55	70	0.347923	protein_coding	Oligosaccaryltransferase
AT1G75240.1	AT1G75240	1.65414	0.0490495	0.499939	2008	2520	0.327664	protein_coding	homeobox protein 33
AT4G12480.1	AT4G12480	1.65403	0.0490603	0.499939	1076	1313	0.287189	protein_coding	Bifunctional inhibitor/lipid-transfer protein/seed storage 2S albumin superfamily protein
AT5G52410.2	AT5G52410	1.65401	0.0490629	0.499939	15864	20315	0.356789	protein_coding	INVOLVED IN: biological_process unknown
AT2G14750.1	AT2G14750	1.65257	0.0492094	0.499939	4951	5892	0.251037	protein_coding	APS kinase
AT3G05500.1	AT3G05500	1.65225	0.0492423	0.499939	3460	4291	0.310542	protein_coding	Rubber elongation factor protein (REF)
AT4G36700.1	AT4G36700	1.65213	0.0492538	0.499939	506	607	0.262559	protein_coding	RmlC-like cupins superfamily protein
AT3G53080.1	AT3G53080	1.65205	0.0492618	0.499939	8624	9892	0.197905	protein_coding	D-galactoside/L-rhamnose binding SUEL lectin protein
AT5G49840.1	AT5G49840	1.65152	0.0493159	0.499939	21810	29279	0.424877	protein_coding	ATP-dependent Clp protease
AT1G23320.1	AT1G23320	1.65052	0.0494179	0.499939	158	200	0.340075	protein_coding	tryptophan aminotransferase related 1
AT2G25260.1	AT2G25260	1.65037	0.0494332	0.499939	2783	3271	0.233091	protein_coding	unknown protein
AT2G22905.1	AT2G22905	1.65022	0.049449	0.499939	4989	6020	0.271013	protein_coding	Expressed protein
AT5G15780.1	AT5G15780	1.6501	0.0494614	0.499939	184	220	0.257798	protein_coding	Pollen Ole e 1 allergen and extensin family protein
AT1G72860.1	AT1G72860	1.64964	0.0495083	0.499939	882	1071	0.280108	protein_coding	Disease resistance protein (TIR-NBS-LRR class) family
AT2G34670.1	AT2G34670	1.64954	0.0495184	0.499939	2305	2843	0.302647	protein_coding	Protein of unknown function (DUF630 and DUF632)
AT3G26650.1	AT3G26650	1.64941	0.049532	0.499939	7179	8606	0.26156	protein_coding	glyceraldehyde 3-phosphate dehydrogenase A subunit
AT1G75350.1	AT1G75350	1.64893	0.0495809	0.499939	3282	4147	0.337493	protein_coding	Ribosomal protein L31
AT2G17240.1	AT2G17240	1.64875	0.0495995	0.499939	7185	9060	0.334523	protein_coding	unknown protein
AT2G17300.1	AT2G17300	1.64858	0.0496166	0.499939	3447	4340	0.332354	protein_coding	unknown protein
AT2G33790.1	AT2G33790	1.64822	0.0496534	0.499939	231	274	0.246283	protein_coding	arabinogalactan protein 30
AT4G21930.1	AT4G21930	1.64791	0.0496854	0.499939	22265	30748	0.465715	protein_coding	Protein of unknown function, DUF584
AT1G47710.1	AT1G47710	1.64753	0.0497246	0.499939	43	63	0.551015	protein_coding	Serine protease inhibitor (SERPIN) family protein
AT2G38860.2	AT2G38860	1.64738	0.0497401	0.499939	1471.3	1814.3	0.302322	protein_coding	Class I glutamine amidotransferase-like superfamily protein
AT5G64320.1	AT5G64320	1.64726	0.0497524	0.499939	12455	15222	0.289433	protein_coding	Pentatricopeptide repeat (PPR) superfamily protein
AT4G27440.1	AT4G27440	1.64705	0.0497737	0.499939	12943	16483	0.348807	protein_coding	protochlorophyllide oxidoreductase B
AT2G39460.1	AT2G39460	1.64642	0.0498384	0.499939	5068	6105	0.268575	protein_coding	ribosomal protein L23AA
AT2G01420.2	AT2G01420	1.64581	0.0499018	0.499939	13960.3	18651.2	0.417939	protein_coding	Auxin efflux carrier family protein
AT4G22030.1	AT4G22030	1.64568	0.0499145	0.499939	2148	2698	0.328896	protein_coding	F-box family protein with a domain of unknown function (DUF295)
AT5G22250.1	AT5G22250	1.6453	0.0499539	0.499939	23383	29751	0.347478	protein_coding	Polynucleotidyl transferase, ribonuclease H-like superfamily protein
AT4G01080.1	AT4G01080	1.64522	0.0499621	0.499939	1393	1714	0.299172	protein_coding	TRICHOME BIREFRINGENCE-LIKE 26
AT5G67600.1	AT5G67600	1.64515	0.0499691	0.499939	574	696	0.278037	protein_coding	unknown protein
AT2G14340.1	AT2G14340	1.64499	0.0499855	0.499939	2066	2513	0.28257	transposable_element_gene	similar to unknown protein [Arabidopsis thaliana] (TAIR:AT3G45370.1)
AT3G57710.1	AT3G57710	1.64492	0.0499933	0.499939	30749	39937	0.377186	protein_coding	Protein kinase superfamily protein

## Sheet: Down regulated genes
Id	Symbol	Zscore	pval	padj	WT	AL15	log2FC	Type	annotation
AT4G11370.1	AT4G11370	-6.23659	2.236e-10	6.14476e-06	635	156	-2.02521	protein_coding	RING-H2 finger A1A
AT5G14545.1	AT5G14545	-5.66066	7.53968e-09	0.000103599	254	56	-2.18133	mirna	MIR398B; miRNA
AT5G06260.1	AT5G06260	-5.35868	4.1916e-08	0.000383964	210	46	-2.19068	protein_coding	TLD-domain containing nucleolar protein
AT5G01747.1	AT5G01747	-5.14734	1.32101e-07	0.000875551	1757	720	-1.28704	mirna	MIR164/MIR164B; miRNA
AT3G61310.1	AT3G61310	-5.1121	1.59301e-07	0.000875551	532	208	-1.35484	protein_coding	AT hook motif DNA-binding family protein
AT2G44010.1	AT2G44010	-5.01063	2.71263e-07	0.00111478	301	125	-1.26784	protein_coding	unknown protein
AT3G28210.1	AT3G28210	-5.00182	2.83958e-07	0.00111478	205	71	-1.52973	protein_coding	zinc finger (AN1-like) family protein
AT1G63730.1	AT1G63730	-4.67372	1.47897e-06	0.00451594	314	153	-1.03723	protein_coding	Disease resistance protein (TIR-NBS-LRR class) family
AT5G41770.1	AT5G41770	-4.58684	2.24999e-06	0.00562108	570	265	-1.10497	protein_coding	crooked neck protein, putative / cell cycle protein, putative
AT1G20480.1	AT1G20480	-4.43071	4.69618e-06	0.00921827	101	26	-1.95777	protein_coding	AMP-dependent synthetase and ligase family protein
AT5G19480.2	AT5G19480	-4.22459	1.19687e-05	0.0205571	2161	1170	-0.885191	protein_coding	unknown protein
AT2G47410.1	AT2G47410	-4.18013	1.45673e-05	0.0222402	2194	1226	-0.839605	protein_coding	WD40/YVTN repeat-like-containing domain;Bromodomain
AT4G10070.1	AT4G10070	-3.98163	3.42227e-05	0.0470237	234	135	-0.793549	protein_coding	KH domain-containing protein
AT3G45260.1	AT3G45260	-3.93635	4.13643e-05	0.0516697	119	45	-1.40297	protein_coding	C2H2-like zinc finger protein
AT1G55760.1	AT1G55760	-3.88717	5.07098e-05	0.0605894	156	64	-1.2854	protein_coding	BTB/POZ domain-containing protein
AT1G21570.1	AT1G21570	-3.85598	5.76335e-05	0.0633531	381	235	-0.69713	NA	NA
AT5G17080.1	AT5G17080	-3.77447	8.01752e-05	0.0847421	819	537	-0.608941	protein_coding	Cysteine proteinases superfamily protein
AT1G27700.1	AT1G27700	-3.70016	0.000107731	0.0936213	239	147	-0.701194	protein_coding	Syntaxin/t-SNARE family protein
AT1G79080.1	AT1G79080	-3.69715	0.000109016	0.0936213	413	249	-0.729996	protein_coding	Pentatricopeptide repeat (PPR) superfamily protein
AT1G12200.1	AT1G12200	-3.63483	0.000139083	0.109204	357	211	-0.758681	protein_coding	Flavin-binding monooxygenase family protein
AT4G07493.1	AT4G07493	-3.57604	0.000174421	0.129548	1971	1212	-0.701538	transposable_element_gene	similar to unknown protein [Arabidopsis thaliana] (TAIR:AT2G12345.1)
AT1G51600.1	AT1G51600	-3.54811	0.000194002	0.134409	2344	1535	-0.610734	protein_coding	ZIM-LIKE 2
AT4G11350.2	AT4G11350	-3.5459	0.000195639	0.134409	464	275	-0.754693	protein_coding	Protein of unknown function (DUF604)
AT1G72600.1	AT1G72600	-3.4808	0.000249956	0.162294	821	521	-0.656099	protein_coding	hydroxyproline-rich glycoprotein family protein
AT5G08320.1	AT5G08320	-3.46665	0.000263493	0.162294	104	58	-0.842459	protein_coding	CONTAINS InterPro DOMAIN/s: E2F-associated phosphoprotein, C-terminal (InterPro:IPR019370)
AT2G05990.2	AT2G05990	-3.45309	0.000277099	0.165543	4724	2375	-0.992081	protein_coding	NAD(P)-binding Rossmann-fold superfamily protein
AT2G29620.1	AT2G29620	-3.44308	0.000287564	0.168139	2052	1281	-0.67976	protein_coding	unknown protein
AT1G68120.1	AT1G68120	-3.42629	0.000305947	0.171312	6318	3705	-0.769994	protein_coding	basic pentacysteine 3
AT5G17040.1	AT5G17040	-3.41331	0.000320899	0.171312	13967	8535	-0.710559	protein_coding	UDP-Glycosyltransferase superfamily protein
AT1G54520.1	AT1G54520	-3.41055	0.00032416	0.171312	98	45	-1.12286	protein_coding	unknown protein
AT3G51130.1	AT3G51130	-3.3472	0.00040816	0.201792	739	498	-0.569429	protein_coding	unknown protein
AT5G41100.2	AT5G41100	-3.33894	0.0004205	0.201792	301.8	187.3	-0.688242	protein_coding	FUNCTIONS IN: molecular_function unknown
AT1G20880.1	AT1G20880	-3.32316	0.000445022	0.201792	147	68	-1.11221	protein_coding	RNA-binding (RRM/RBD/RNP motifs) family protein
AT1G72380.1	AT1G72380	-3.31631	0.00045607	0.201792	177	112	-0.660251	NA	NA
AT2G30575.1	AT2G30575	-3.31513	0.000458002	0.201792	5436	3335	-0.704859	protein_coding	los glycosyltransferase 5
AT2G27315.1	AT2G27315	-3.303	0.000478275	0.201792	1549	1027	-0.592901	protein_coding	Protein of unknown function (DUF1278)
AT1G72880.1	AT1G72880	-3.29861	0.000485825	0.201792	19395	12114	-0.679009	protein_coding	Survival protein SurE-like phosphatase/nucleotidase
AT5G53140.1	AT5G53140	-3.29508	0.000491965	0.201792	1913	1088	-0.814158	protein_coding	Protein phosphatase 2C family protein
AT5G63550.1	AT5G63550	-3.29507	0.000491978	0.201792	18384	11499	-0.676942	protein_coding	DEK domain-containing chromatin associated protein
AT1G80500.1	AT1G80500	-3.27215	0.000533666	0.209622	5923	3824	-0.631246	protein_coding	SNARE-like superfamily protein
AT4G39520.1	AT4G39520	-3.272	0.000533953	0.209622	69	33	-1.06413	protein_coding	GTP-binding protein-related
AT3G45190.1	AT3G45190	-3.23705	0.000603867	0.221265	280	179	-0.645467	protein_coding	SIT4 phosphatase-associated family protein
AT3G52120.1	AT3G52120	-3.22618	0.000627266	0.226814	302	200	-0.594549	protein_coding	SWAP (Suppressor-of-White-APricot)/surp domain-containing protein / D111/G-patch domain-containing protein
AT1G55810.2	AT1G55810	-3.2002	0.000686655	0.227582	213	121	-0.815846	protein_coding	uridine kinase-like 3
AT5G63940.1	AT5G63940	-3.18984	0.000711748	0.227582	310	221	-0.488222	protein_coding	Protein kinase protein with adenine nucleotide alpha hydrolases-like domain
AT1G12430.1	AT1G12430	-3.17666	0.000744909	0.230249	294	212	-0.471752	protein_coding	armadillo repeat kinesin 3
AT1G29560.1	AT1G29560	-3.16991	0.000762443	0.230249	5048	3284	-0.620258	protein_coding	Zinc finger C-x8-C-x5-C-x3-H type family protein
AT5G08010.1	AT5G08010	-3.15027	0.000815612	0.234899	567	398	-0.51058	protein_coding	unknown protein
AT1G54240.1	AT1G54240	-3.1452	0.00082986	0.234899	776	494	-0.651546	protein_coding	winged-helix DNA-binding transcription factor family protein
AT2G32765.1	AT2G32765	-3.14384	0.000833726	0.234899	28614	18272	-0.647087	protein_coding	small ubiquitinrelated modifier 5
AT4G03916.1	AT4G03916	-3.11787	0.000910825	0.247826	339	215	-0.656949	transposable_element_gene	similar to unknown protein [Arabidopsis thaliana] (TAIR:AT3G31980.1)
AT2G22730.1	AT2G22730	-3.11123	0.000931548	0.248542	5624	3703	-0.602902	protein_coding	Major facilitator superfamily protein
AT1G75460.1	AT1G75460	-3.102	0.0009611	0.251543	600	423	-0.504305	protein_coding	ATP-dependent protease La (LON) domain protein
AT2G34370.1	AT2G34370	-3.09728	0.000976519	0.252063	3402	2491	-0.449658	protein_coding	Pentatricopeptide repeat (PPR) superfamily protein
AT1G06910.1	AT1G06910	-3.08933	0.00100304	0.252063	488	330	-0.564415	protein_coding	TRF-like 7
AT2G33870.1	AT2G33870	-3.08931	0.0010031	0.252063	1272	779	-0.707403	protein_coding	RAB GTPase homolog A1H
AT2G28640.1	AT2G28640	-3.0805	0.00103327	0.252063	397	233	-0.768809	protein_coding	exocyst subunit exo70 family protein H5
AT1G10070.2	AT1G10070	-3.06505	0.00108816	0.260432	1004	681	-0.560033	protein_coding	branched-chain amino acid transaminase 2
AT1G55840.2	AT1G55840	-3.0643	0.0010909	0.260432	30896	17195	-0.845431	protein_coding	Sec14p-like phosphatidylinositol transfer family protein
AT1G64260.1	AT1G64260	-3.062	0.00109931	0.260432	7793	5316	-0.551838	protein_coding	MuDR family transposase
AT1G44110.1	AT1G44110	-3.05611	0.00112115	0.263335	6459	4269	-0.597413	protein_coding	Cyclin A1;1
AT3G20640.1	AT3G20640	-3.04481	0.00116416	0.266601	6491	4247	-0.611997	protein_coding	basic helix-loop-helix (bHLH) DNA-binding superfamily protein
AT1G27930.1	AT1G27930	-3.0366	0.00119631	0.267906	267	184	-0.537134	protein_coding	Protein of unknown function (DUF579)
AT4G06490.1	AT4G06490	-3.0359	0.0011991	0.267906	917	597	-0.619191	protein_coding	Protein of unknown function (DUF3287)
AT1G06670.1	AT1G06670	-3.01819	0.00127145	0.271389	20281	13427	-0.594992	protein_coding	nuclear DEIH-boxhelicase
AT1G56650.1	AT1G56650	-3.0176	0.00127394	0.271389	26207	16034	-0.708818	protein_coding	production of anthocyanin pigment 1
AT3G25680.1	AT3G25680	-2.99548	0.00137007	0.27851	2603	1765	-0.560507	protein_coding	FUNCTIONS IN: molecular_function unknown
AT1G38630.1	AT1G38630	-2.99025	0.00139376	0.27851	1145	791	-0.533598	protein_coding	unknown protein
AT1G02020.2	AT1G02020	-2.9892	0.00139854	0.27851	11679.3	8437	-0.469152	protein_coding	nitroreductase family protein
AT3G19560.1	AT3G19560	-2.98919	0.00139858	0.27851	2509	1747	-0.522233	protein_coding	F-box family protein
AT4G20960.1	AT4G20960	-2.97876	0.00144706	0.282034	7109	4974	-0.51524	protein_coding	Cytidine/deoxycytidylate deaminase family protein
AT3G20930.1	AT3G20930	-2.97626	0.00145893	0.282343	1058	693	-0.610412	protein_coding	RNA-binding (RRM/RBD/RNP motifs) family protein
AT1G73990.1	AT1G73990	-2.93869	0.00164801	0.302512	5912	4049	-0.546081	protein_coding	signal peptide peptidase
AT2G17720.1	AT2G17720	-2.93507	0.00166734	0.302512	10713	7902	-0.439073	protein_coding	2-oxoglutarate (2OG) and Fe(II)-dependent oxygenase superfamily protein
AT2G31215.1	AT2G31215	-2.93398	0.00167322	0.302512	1068	663	-0.687831	protein_coding	basic helix-loop-helix (bHLH) DNA-binding superfamily protein
AT1G16930.1	AT1G16930	-2.92797	0.00170591	0.306406	14928	9974	-0.581777	protein_coding	F-box/RNI-like/FBD-like domains-containing protein
AT2G45620.1	AT2G45620	-2.91974	0.00175162	0.310556	6172	4410	-0.484959	protein_coding	Nucleotidyltransferase family protein
AT1G77650.1	AT1G77650	-2.90819	0.00181766	0.316384	3050	2016	-0.597314	protein_coding	F-box associated ubiquitination effector family protein
AT4G38510.4	AT4G38510	-2.90795	0.00181902	0.316384	21736	13989	-0.635794	protein_coding	ATPase, V1 complex, subunit B protein
AT3G47640.1	AT3G47640	-2.9003	0.00186403	0.320159	2618	1717	-0.608575	protein_coding	basic helix-loop-helix (bHLH) DNA-binding superfamily protein
AT2G45700.1	AT2G45700	-2.87332	0.0020309	0.326631	650	481	-0.434403	protein_coding	sterile alpha motif (SAM) domain-containing protein
AT3G44160.1	AT3G44160	-2.87308	0.00203245	0.326631	8275	5790	-0.515196	protein_coding	Outer membrane OMP85 family protein
AT4G11320.1	AT4G11320	-2.86923	0.00205739	0.326802	1225	875	-0.485427	protein_coding	Papain family cysteine protease
AT4G22160.1	AT4G22160	-2.86337	0.00209581	0.326802	6226	4060	-0.616826	protein_coding	unknown protein
AT1G78670.1	AT1G78670	-2.84325	0.00223277	0.337136	2257	1511	-0.578903	protein_coding	gamma-glutamyl hydrolase 3
AT2G35730.1	AT2G35730	-2.83447	0.00229508	0.344557	8887	5954	-0.577837	protein_coding	Heavy metal transport/detoxification superfamily protein
AT5G24450.1	AT5G24450	-2.83282	0.002307	0.344557	429	256	-0.744834	protein_coding	Transcription factor IIIC, subunit 5
AT4G23740.1	AT4G23740	-2.82476	0.00236579	0.349539	898	654	-0.457425	protein_coding	Leucine-rich repeat protein kinase family protein
AT2G01240.1	AT2G01240	-2.81889	0.00240949	0.351915	541	370	-0.548103	protein_coding	Reticulon family protein
AT3G45660.1	AT3G45660	-2.81857	0.00241189	0.351915	341	225	-0.599847	protein_coding	Major facilitator superfamily protein
AT3G10560.1	AT3G10560	-2.80796	0.00249282	0.355326	114	78	-0.547488	protein_coding	Cytochrome P450 superfamily protein
AT1G30060.1	AT1G30060	-2.80762	0.00249547	0.355326	2045	1406	-0.540504	protein_coding	COP1-interacting protein-related
AT1G78470.1	AT1G78470	-2.79962	0.00255815	0.358318	807	557	-0.534891	protein_coding	BEST Arabidopsis thaliana protein match is: F-box family protein (TAIR:AT1G67390.1)
AT1G53290.1	AT1G53290	-2.7983	0.00256864	0.358318	5459	3700	-0.561111	protein_coding	Galactosyltransferase family protein
AT1G60080.1	AT1G60080	-2.79285	0.00261233	0.362574	25181	17463	-0.528034	protein_coding	3'-5'-exoribonuclease family protein
AT3G61400.1	AT3G61400	-2.78898	0.00264373	0.364293	2420	1628	-0.571906	protein_coding	2-oxoglutarate (2OG) and Fe(II)-dependent oxygenase superfamily protein
AT1G02610.1	AT1G02610	-2.78565	0.00267099	0.365181	917	621	-0.562328	protein_coding	RING/FYVE/PHD zinc finger superfamily protein
AT1G63020.1	AT1G63020	-2.78332	0.0026903	0.366001	770	503	-0.6143	protein_coding	nuclear RNA polymerase D1A
AT4G10650.1	AT4G10650	-2.77196	0.00278598	0.371658	307	227	-0.435546	protein_coding	P-loop containing nucleoside triphosphate hydrolases superfamily protein
AT5G53800.1	AT5G53800	-2.76489	0.00284714	0.377982	40571	24761	-0.712379	protein_coding	unknown protein
AT5G38120.1	AT5G38120	-2.75674	0.00291902	0.383816	3290	2235	-0.557813	protein_coding	AMP-dependent synthetase and ligase family protein
AT1G77815.1	AT1G77815	-2.74016	0.00307048	0.388741	10712	7341	-0.545179	protein_coding	BEST Arabidopsis thaliana protein match is: Polynucleotidyl transferase, ribonuclease H-like superfamily protein (TAIR:AT1G27870.1)
AT2G28090.1	AT2G28090	-2.73753	0.00309516	0.388741	4654	3135	-0.570006	protein_coding	Heavy metal transport/detoxification superfamily protein
AT1G02370.1	AT1G02370	-2.73724	0.00309787	0.388741	1537	1061	-0.534693	protein_coding	Tetratricopeptide repeat (TPR)-like superfamily protein
AT5G66780.1	AT5G66780	-2.73489	0.00312002	0.388741	40195	25382	-0.66321	protein_coding	unknown protein
AT1G66320.1	AT1G66320	-2.72991	0.00316758	0.388741	28907	18529	-0.641634	protein_coding	F-box/RNI-like superfamily protein
AT5G09320.1	AT5G09320	-2.72869	0.00317928	0.388741	1626	1123	-0.533969	protein_coding	Vacuolar sorting protein 9 (VPS9) domain
AT1G53600.1	AT1G53600	-2.72868	0.00317947	0.388741	82	47	-0.802963	protein_coding	Tetratricopeptide repeat (TPR)-like superfamily protein
AT1G06750.1	AT1G06750	-2.72844	0.00318176	0.388741	12157	8462	-0.522717	protein_coding	P-loop containing nucleoside triphosphate hydrolases superfamily protein
AT1G05370.1	AT1G05370	-2.72662	0.00319935	0.388741	205	144	-0.509555	protein_coding	Sec14p-like phosphatidylinositol transfer family protein
AT5G39370.1	AT5G39370	-2.72541	0.0032111	0.388741	9928	7010	-0.502089	protein_coding	Curculin-like (mannose-binding) lectin family protein
AT1G10540.1	AT1G10540	-2.71813	0.00328259	0.393925	616	426	-0.532077	protein_coding	nucleobase-ascorbate transporter 8
AT5G12180.1	AT5G12180	-2.7119	0.00334489	0.395435	27664	18386	-0.589402	protein_coding	calcium-dependent protein kinase 17
AT1G68180.1	AT1G68180	-2.71113	0.00335273	0.395435	580	394	-0.557857	protein_coding	RING/U-box superfamily protein
AT4G03305.1	AT4G03305	-2.70373	0.0034283	0.400907	2732	1896	-0.526999	transposable_element_gene	similar to unknown protein [Arabidopsis thaliana] (TAIR:AT5G40110.1)
AT5G49750.1	AT5G49750	-2.69173	0.00355412	0.412029	11988	8741	-0.455721	protein_coding	Leucine-rich repeat (LRR) family protein
AT4G02780.1	AT4G02780	-2.68614	0.0036141	0.412029	267	196	-0.445986	protein_coding	Terpenoid cyclases/Protein prenyltransferases superfamily protein
AT1G76280.1	AT1G76280	-2.67244	0.00376507	0.412029	1279	930	-0.459714	protein_coding	Tetratricopeptide repeat (TPR)-like superfamily protein
AT5G27560.1	AT5G27560	-2.6709	0.00378243	0.412029	583	393	-0.568967	protein_coding	Domain of unknown function (DUF1995)
AT2G02620.1	AT2G02620	-2.66738	0.00382231	0.412029	137	96	-0.51307	protein_coding	Cysteine/Histidine-rich C1 domain family protein
AT2G16740.1	AT2G16740	-2.66235	0.00387989	0.412029	10112	6977	-0.53539	protein_coding	ubiquitin-conjugating enzyme 29
AT2G01770.1	AT2G01770	-2.66156	0.00388895	0.412029	14288	10141	-0.494604	protein_coding	vacuolar iron transporter 1
AT3G28430.1	AT3G28430	-2.6615	0.00388963	0.412029	5296	3892	-0.444391	protein_coding	unknown protein
AT4G11720.1	AT4G11720	-2.6576	0.00393493	0.412029	1647	1115	-0.562797	protein_coding	hapless 2
AT1G27030.1	AT1G27030	-2.65561	0.00395829	0.412029	2970	2094	-0.504201	protein_coding	unknown protein
AT5G24230.1	AT5G24230	-2.65098	0.00401289	0.412029	580	414	-0.486422	protein_coding	Lipase class 3-related protein
AT1G18510.1	AT1G18510	-2.64964	0.00402891	0.412029	32480	21217	-0.614331	protein_coding	tetraspanin 16
AT5G11330.1	AT5G11330	-2.64583	0.00407453	0.412029	874	718	-0.283649	protein_coding	FAD/NAD(P)-binding oxidoreductase family protein
AT3G45400.1	AT3G45400	-2.64374	0.0040998	0.412029	490	336	-0.544321	protein_coding	exostosin family protein
AT2G34180.1	AT2G34180	-2.6422	0.0041185	0.412029	8066	5696	-0.501904	protein_coding	CBL-interacting protein kinase 13
AT1G65230.1	AT1G65230	-2.64187	0.00412243	0.412029	1996	1394	-0.517881	protein_coding	Uncharacterized conserved protein (DUF2358)
AT4G34680.2	AT4G34680	-2.63946	0.00415194	0.412029	16725	11185	-0.580441	protein_coding	GATA transcription factor 3
AT3G06190.1	AT3G06190	-2.63584	0.00419645	0.412029	508	342	-0.570832	protein_coding	BTB-POZ and MATH domain 2
AT1G49710.1	AT1G49710	-2.63569	0.00419829	0.412029	2085	1542	-0.435245	protein_coding	fucosyltransferase 12
AT3G21120.1	AT3G21120	-2.6337	0.00422304	0.412029	1200	865	-0.472262	protein_coding	F-box and associated interaction domains-containing protein
AT5G25800.1	AT5G25800	-2.63306	0.00423093	0.412029	3851	2647	-0.540875	protein_coding	Polynucleotidyl transferase, ribonuclease H-like superfamily protein
AT1G35663.1	AT1G35663	-2.63267	0.00423586	0.412029	42471	28537	-0.573644	transposable_element_gene	similar to DNA binding / transposase [Arabidopsis thaliana] (TAIR:AT4G04635.1)
AT3G10210.1	AT3G10210	-2.63117	0.00425459	0.412029	1152	803	-0.520669	protein_coding	SEC14 cytosolic factor family protein / phosphoglyceride transfer family protein
AT1G52400.2	AT1G52400	-2.62801	0.00429424	0.412029	141	95	-0.569696	protein_coding	beta glucosidase 18
AT5G55132.1	AT5G55132	-2.62397	0.00434563	0.412029	754	460	-0.712931	protein_coding	Defensin-like (DEFL) family protein
AT2G22920.2	AT2G22920	-2.62078	0.00438649	0.412029	221	153	-0.530515	protein_coding	serine carboxypeptidase-like 12
AT5G17290.1	AT5G17290	-2.61837	0.00441759	0.412029	459	322	-0.511433	protein_coding	autophagy protein Apg5 family
AT3G48250.1	AT3G48250	-2.61664	0.00444006	0.412029	41674	27572	-0.595944	protein_coding	Pentatricopeptide repeat (PPR) superfamily protein
AT3G60390.1	AT3G60390	-2.61525	0.00445805	0.412029	165	115	-0.520832	protein_coding	homeobox-leucine zipper protein 3
AT4G08700.1	AT4G08700	-2.61472	0.00446497	0.412029	767	559	-0.456378	protein_coding	Drug/metabolite transporter superfamily protein
AT1G18660.1	AT1G18660	-2.61187	0.00450246	0.412029	1065	796	-0.420013	protein_coding	zinc finger (C3HC4-type RING finger) family protein
AT5G46530.1	AT5G46530	-2.60889	0.0045418	0.412029	15356	9936	-0.628065	protein_coding	AWPM-19-like family protein
AT2G26940.1	AT2G26940	-2.60669	0.00457107	0.412029	459	319	-0.524938	protein_coding	C2H2-type zinc finger family protein
AT1G31290.1	AT1G31290	-2.60611	0.00457885	0.412029	1689	1192	-0.502785	protein_coding	ARGONAUTE 3
AT3G56510.2	AT3G56510	-2.60586	0.00458214	0.412029	290	219	-0.405122	protein_coding	RNA-binding (RRM/RBD/RNP motifs) family protein
AT4G05580.1	AT4G05580	-2.603	0.00462066	0.412029	1991	1515	-0.394175	transposable_element_gene	similar to zinc knuckle (CCHC-type) family protein [Arabidopsis thaliana] (TAIR:AT1G42630.1)
AT4G17810.1	AT4G17810	-2.6021	0.00463276	0.412029	20100	12833	-0.647337	protein_coding	C2H2 and C2HC zinc fingers superfamily protein
AT4G25840.1	AT4G25840	-2.59961	0.00466653	0.412029	11716	8162	-0.521485	protein_coding	glycerol-3-phosphatase 1
AT2G13810.1	AT2G13810	-2.59437	0.00473824	0.412029	13462	9972	-0.432938	protein_coding	AGD2-like defense response protein 1
AT2G31340.1	AT2G31340	-2.59384	0.00474559	0.412029	887	606	-0.549616	protein_coding	embryo defective 1381
AT3G11550.1	AT3G11550	-2.5903	0.00479458	0.41304	3073	2222	-0.467789	protein_coding	Uncharacterised protein family (UPF0497)
AT4G07960.1	AT4G07960	-2.58363	0.00488828	0.414096	281	206	-0.447926	protein_coding	Cellulose-synthase-like C12
AT1G21610.2	AT1G21610	-2.57929	0.00495016	0.414096	727	543	-0.421003	protein_coding	wound-responsive family protein
AT1G31173.1	AT1G31173	-2.5769	0.00498454	0.414096	884	607	-0.54235	mirna	MIR167D; miRNA
AT1G43666.1	AT1G43666	-2.57674	0.00498685	0.414096	3664	2741	-0.418717	protein_coding	Bifunctional inhibitor/lipid-transfer protein/seed storage 2S albumin superfamily protein
AT2G23110.1	AT2G23110	-2.57597	0.00499792	0.414096	1212	837	-0.53409	protein_coding	Late embryogenesis abundant protein, group 6
AT2G45720.2	AT2G45720	-2.57453	0.00501875	0.414096	322	245	-0.394279	protein_coding	ARM repeat superfamily protein
AT2G41350.2	AT2G41350	-2.57078	0.00507346	0.414096	322	205	-0.651437	protein_coding	Encodes AUG1, likely to be in an augmin-like complex with AUG3.
AT2G18740.2	AT2G18740	-2.56971	0.0050892	0.414096	1259	958	-0.394181	protein_coding	Small nuclear ribonucleoprotein family protein
AT1G10190.1	AT1G10190	-2.56827	0.00511033	0.414096	204	126	-0.695145	protein_coding	Protein of Unknown Function (DUF239)
AT3G23260.1	AT3G23260	-2.56683	0.00513161	0.414096	33552	21200	-0.662335	protein_coding	F-box and associated interaction domains-containing protein
AT5G04060.1	AT5G04060	-2.5665	0.0051366	0.414096	7787	5799	-0.425263	protein_coding	S-adenosyl-L-methionine-dependent methyltransferases superfamily protein
AT1G80990.1	AT1G80990	-2.56537	0.0051533	0.414096	2085	1596	-0.385587	protein_coding	XH domain-containing protein
AT2G28250.2	AT2G28250	-2.56113	0.0052166	0.414096	9777	6601	-0.566707	protein_coding	Protein kinase superfamily protein
AT3G61880.1	AT3G61880	-2.55926	0.00524471	0.414167	196	128	-0.61471	protein_coding	cytochrome p450 78a9
AT1G78450.1	AT1G78450	-2.55738	0.00527313	0.415217	309	218	-0.503279	protein_coding	SOUL heme-binding family protein
AT2G10110.1	AT2G10110	-2.55634	0.00528898	0.415275	1265	893	-0.502405	transposable_element_gene	similar to unknown protein [Arabidopsis thaliana] (TAIR:AT2G06914.1)
AT3G49120.1	AT3G49120	-2.55318	0.00533721	0.415826	613	443	-0.46858	protein_coding	peroxidase CB
AT1G33830.1	AT1G33830	-2.54957	0.00539273	0.415826	324	228	-0.50696	protein_coding	P-loop containing nucleoside triphosphate hydrolases superfamily protein
AT1G28350.1	AT1G28350	-2.54905	0.00540084	0.415826	1322	871	-0.601978	protein_coding	Nucleotidylyl transferase superfamily protein
AT3G26680.2	AT3G26680	-2.548	0.00541709	0.415826	2538	1845	-0.460071	protein_coding	DNA repair metallo-beta-lactamase family protein
AT5G44280.1	AT5G44280	-2.54706	0.00543169	0.415826	4685	3373	-0.474017	protein_coding	RING 1A
AT3G03650.1	AT3G03650	-2.54513	0.00546192	0.415826	233	158	-0.560405	protein_coding	Exostosin family protein
AT1G70390.1	AT1G70390	-2.53721	0.00558698	0.417717	1024	682	-0.586372	protein_coding	F-box and associated interaction domains-containing protein
AT1G75900.1	AT1G75900	-2.53452	0.00563006	0.417717	349	249	-0.487081	protein_coding	GDSL-like Lipase/Acylhydrolase superfamily protein
AT2G29570.1	AT2G29570	-2.53292	0.00565585	0.417717	818	572	-0.516086	protein_coding	proliferating cell nuclear antigen 2
AT5G16180.1	AT5G16180	-2.5323	0.0056659	0.417717	7546	5678	-0.410329	protein_coding	ortholog of maize chloroplast splicing factor CRS1
AT1G79740.1	AT1G79740	-2.53152	0.00567848	0.417717	27092	17523	-0.628617	protein_coding	hAT transposon superfamily
AT1G56590.1	AT1G56590	-2.52675	0.00575611	0.418475	13092	9616	-0.445177	protein_coding	Clathrin adaptor complexes medium subunit family protein
AT1G72510.2	AT1G72510	-2.52063	0.00585726	0.420434	6482	4761	-0.445174	protein_coding	Protein of unknown function (DUF1677)
AT4G08876.1	AT4G08876	-2.51774	0.00590545	0.420434	1214	830	-0.548585	protein_coding	pyrophosphate--fructose-6-phosphate 1-phosphotransferase-related / pyrophosphate-dependent 6-phosphofructose-1-kinase-related
AT2G36885.1	AT2G36885	-2.51659	0.00592488	0.420728	6515	4421	-0.559392	protein_coding	unknown protein
AT3G06020.1	AT3G06020	-2.51218	0.00599939	0.423828	688	525	-0.390091	protein_coding	Protein of unknown function (DUF3049)
AT1G22460.1	AT1G22460	-2.51017	0.00603359	0.424064	11132	8393	-0.407454	protein_coding	O-fucosyltransferase family protein
AT3G04240.1	AT3G04240	-2.50375	0.00614428	0.42707	32154	21411	-0.586646	protein_coding	Tetratricopeptide repeat (TPR)-like superfamily protein
AT1G67670.1	AT1G67670	-2.50326	0.00615282	0.42707	2845	2003	-0.506266	protein_coding	unknown protein
AT4G22650.1	AT4G22650	-2.50319	0.00615406	0.42707	6550	4904	-0.417536	protein_coding	CONTAINS InterPro DOMAIN/s: Plant lipid transfer protein/seed storage/trypsin-alpha amylase inhibitor (InterPro:IPR003612)
AT1G74045.1	AT1G74045	-2.49976	0.00621388	0.42723	7245	5427	-0.416831	protein_coding	tetraspanin 17
AT5G13580.1	AT5G13580	-2.49853	0.00623547	0.42723	36310	22979	-0.660051	protein_coding	ABC-2 type transporter family protein
AT2G38700.1	AT2G38700	-2.49823	0.00624073	0.42723	10145	6990	-0.537405	protein_coding	mevalonate diphosphate decarboxylase 1
AT4G20715.1	AT4G20715	-2.49773	0.00624964	0.42723	239	164	-0.543315	transposable_element_gene	similar to filament protein-related [Arabidopsis thaliana] (TAIR:AT4G20730.1)
AT1G76825.1	AT1G76825	-2.49157	0.00635893	0.431495	219	156	-0.489385	NA	NA
AT1G22440.1	AT1G22440	-2.49156	0.00635915	0.431495	10507	7801	-0.42962	protein_coding	Zinc-binding alcohol dehydrogenase family protein
AT1G33540.1	AT1G33540	-2.48395	0.00649672	0.435455	34880	22252	-0.648465	protein_coding	serine carboxypeptidase-like 18
AT1G79940.2	AT1G79940	-2.48285	0.00651676	0.435735	45473	32082	-0.503246	protein_coding	DnaJ / Sec63 Brl domains-containing protein
AT1G19220.1	AT1G19220	-2.4813	0.00654524	0.436577	6895	4867	-0.502518	protein_coding	auxin response factor 19
AT1G55620.2	AT1G55620	-2.48018	0.00656585	0.436891	23436	16348	-0.519612	protein_coding	chloride channel F
AT4G02540.1	AT4G02540	-2.47819	0.00660246	0.437952	668	496	-0.429508	protein_coding	Cysteine/Histidine-rich C1 domain family protein
AT1G79570.1	AT1G79570	-2.47654	0.00663316	0.437952	33258	22870	-0.540245	protein_coding	Protein kinase superfamily protein with octicosapeptide/Phox/Bem1p domain
AT4G24800.2	AT4G24800	-2.47548	0.00665283	0.437952	2019	1570	-0.362876	protein_coding	MA3 domain-containing protein
AT3G24260.1	AT3G24260	-2.47162	0.00672518	0.437952	1057	789	-0.421878	protein_coding	FUNCTIONS IN: molecular_function unknown
AT1G68390.1	AT1G68390	-2.47098	0.00673723	0.437952	290	221	-0.392007	protein_coding	Core-2/I-branching beta-1,6-N-acetylglucosaminyltransferase family protein
AT4G08270.1	AT4G08270	-2.46827	0.00678841	0.437952	3653	2701	-0.435588	protein_coding	BEST Arabidopsis thaliana protein match is: DNA binding (TAIR:AT3G47680.1)
AT2G33990.1	AT2G33990	-2.46801	0.00679326	0.437952	1213	905	-0.42259	protein_coding	IQ-domain 9
AT5G22770.2	AT5G22770	-2.46796	0.00679421	0.437952	1293	893	-0.53399	protein_coding	alpha-adaptin
AT1G78895.1	AT1G78895	-2.46655	0.00682115	0.437952	6467	4370	-0.565463	protein_coding	Reticulon family protein
AT1G61060.1	AT1G61060	-2.46623	0.0068271	0.437952	3353	2412	-0.475223	protein_coding	F-box family protein
AT3G43420.1	AT3G43420	-2.46573	0.00683678	0.437952	912	610	-0.580225	protein_coding	unknown protein
AT4G22870.1	AT4G22870	-2.46222	0.00690396	0.439283	878	661	-0.409571	protein_coding	2-oxoglutarate (2OG) and Fe(II)-dependent oxygenase superfamily protein
AT1G02813.1	AT1G02813	-2.46209	0.00690643	0.439283	7500	5836	-0.361911	protein_coding	Protein of unknown function, DUF538
AT1G72210.1	AT1G72210	-2.45509	0.00704241	0.439283	693	509	-0.44519	protein_coding	basic helix-loop-helix (bHLH) DNA-binding superfamily protein
AT1G32770.1	AT1G32770	-2.45403	0.00706328	0.439283	702	534	-0.394631	protein_coding	NAC domain containing protein 12
AT4G13220.1	AT4G13220	-2.45383	0.00706724	0.439283	4997	3754	-0.412634	protein_coding	unknown protein
AT1G20795.1	AT1G20795	-2.45129	0.00711732	0.44052	1576	1234	-0.352925	protein_coding	F-box family protein
AT5G09860.1	AT5G09860	-2.44818	0.00717895	0.441693	27274	18304	-0.575367	protein_coding	nuclear matrix protein-related
AT2G28305.1	AT2G28305	-2.44806	0.00718139	0.441693	9799	7093	-0.466239	protein_coding	Putative lysine decarboxylase family protein
AT1G15790.1	AT1G15790	-2.44371	0.00726846	0.444865	2211	1571	-0.493016	protein_coding	unknown protein
AT1G33900.1	AT1G33900	-2.44285	0.00728581	0.444936	2774	2092	-0.407085	protein_coding	P-loop containing nucleoside triphosphate hydrolases superfamily protein
AT1G04180.1	AT1G04180	-2.442	0.007303	0.444997	48008	32803	-0.549447	protein_coding	YUCCA 9
AT1G15050.1	AT1G15050	-2.43964	0.00735087	0.445331	41706	26754	-0.6405	protein_coding	indole-3-acetic acid inducible 34
AT3G13240.1	AT3G13240	-2.43788	0.00738691	0.445331	23926	16976	-0.495083	protein_coding	unknown protein
AT1G18960.1	AT1G18960	-2.43701	0.00740461	0.445331	4627	3291	-0.491551	protein_coding	myb-like HTH transcriptional regulator family protein
AT2G27670.1	AT2G27670	-2.4367	0.00741103	0.445331	503	343	-0.55235	protein_coding	Domain of unknown function DUF220
AT5G39720.1	AT5G39720	-2.42981	0.00755337	0.445331	8352	5814	-0.522591	protein_coding	avirulence induced gene 2 like protein
AT5G13150.1	AT5G13150	-2.42669	0.00761866	0.445465	11523	7743	-0.573552	protein_coding	exocyst subunit exo70 family protein C1
AT3G24320.1	AT3G24320	-2.42202	0.0077173	0.446462	751	558	-0.428548	protein_coding	MUTL protein homolog 1
AT1G73130.1	AT1G73130	-2.42185	0.00772087	0.446462	32058	21273	-0.591661	protein_coding	unknown protein
AT1G12680.1	AT1G12680	-2.41977	0.0077651	0.446462	818	610	-0.423292	protein_coding	phosphoenolpyruvate carboxylase-related kinase 2
AT5G22420.1	AT5G22420	-2.41931	0.00777505	0.446462	28322	19382	-0.547206	protein_coding	fatty acid reductase 7
AT1G17910.1	AT1G17910	-2.41929	0.00777542	0.446462	465	331	-0.490399	protein_coding	Wall-associated kinase family protein
AT3G03530.1	AT3G03530	-2.41899	0.00778194	0.446462	228	169	-0.432011	protein_coding	non-specific phospholipase C4
AT3G27540.1	AT3G27540	-2.41636	0.00783827	0.448346	9160	6747	-0.441101	protein_coding	beta-1,4-N-acetylglucosaminyltransferase family protein
AT3G19510.1	AT3G19510	-2.41292	0.00791267	0.448346	535	415	-0.366428	protein_coding	Homeodomain-like protein with RING/FYVE/PHD-type zinc finger domain
AT1G79400.1	AT1G79400	-2.41175	0.00793807	0.448551	12078	8333	-0.535474	protein_coding	cation/H+ exchanger 2
AT1G73655.1	AT1G73655	-2.41021	0.00797172	0.448551	2311	1734	-0.414413	protein_coding	FKBP-like peptidyl-prolyl cis-trans isomerase family protein
AT1G59940.1	AT1G59940	-2.40913	0.00799541	0.448551	21725	15680	-0.470431	protein_coding	response regulator 3
AT2G13126.1	AT2G13126	-2.40778	0.00802487	0.448551	1354	1022	-0.405833	protein_coding	unknown protein
AT2G19560.1	AT2G19560	-2.40453	0.00809669	0.448551	7892	5833	-0.436153	protein_coding	proteasome family protein
AT3G02400.1	AT3G02400	-2.403	0.00813063	0.448551	43116	30412	-0.503583	protein_coding	SMAD/FHA domain-containing protein
AT1G69380.1	AT1G69380	-2.40269	0.00813744	0.448551	21618	15090	-0.51864	protein_coding	Protein of unknown function (DUF155)
AT1G73630.1	AT1G73630	-2.40236	0.00814479	0.448551	4448	3210	-0.470583	protein_coding	EF hand calcium-binding protein family
AT1G47410.1	AT1G47410	-2.39769	0.00824935	0.453015	37382	25868	-0.531175	protein_coding	unknown protein
AT1G55830.1	AT1G55830	-2.39714	0.00826172	0.453015	32254	22909	-0.493564	protein_coding	unknown protein
AT1G76170.1	AT1G76170	-2.39642	0.00827801	0.453015	28887	19518	-0.565615	protein_coding	2-thiocytidine tRNA biosynthesis protein, TtcA
AT2G03180.1	AT2G03180	-2.39073	0.00840746	0.455711	785	614	-0.354454	protein_coding	unknown protein
AT1G01030.1	AT1G01030	-2.38701	0.00849294	0.456632	48	16	-1.58496	protein_coding	AP2/B3-like transcriptional factor family protein
AT3G19300.1	AT3G19300	-2.38356	0.00857309	0.456632	7093	5438	-0.38332	protein_coding	Protein kinase superfamily protein
AT1G76470.1	AT1G76470	-2.38263	0.00859483	0.456632	821	605	-0.440447	protein_coding	NAD(P)-binding Rossmann-fold superfamily protein
AT1G70160.1	AT1G70160	-2.38152	0.00862069	0.456632	32345	21194	-0.609887	protein_coding	unknown protein
AT2G01070.1	AT2G01070	-2.38095	0.00863395	0.456632	47039	34343	-0.453841	protein_coding	Lung seven transmembrane receptor family protein
AT1G64770.2	AT1G64770	-2.37975	0.00866224	0.456632	17375	12016	-0.532056	protein_coding	NDH-dependent cyclic electron flow 1
AT1G09415.1	AT1G09415	-2.37962	0.00866521	0.456632	312	233	-0.421216	protein_coding	NIM1-interacting 3
AT3G55780.1	AT3G55780	-2.37603	0.00875009	0.456632	7008	5143	-0.446393	protein_coding	Glycosyl hydrolase superfamily protein
AT1G57800.1	AT1G57800	-2.37591	0.00875293	0.456632	4421	3207	-0.463148	protein_coding	zinc finger (C3HC4-type RING finger) family protein
AT1G44835.2	AT1G44835	-2.37399	0.00879863	0.456632	1724	1282	-0.427364	protein_coding	YbaK/aminoacyl-tRNA synthetase-associated domain
AT3G19260.1	AT3G19260	-2.37005	0.00889285	0.456632	300	238	-0.334001	protein_coding	LAG1 homologue 2
AT4G11810.1	AT4G11810	-2.36905	0.00891694	0.456632	657	501	-0.391083	protein_coding	Major Facilitator Superfamily with SPX (SYG1/Pho81/XPR1) domain-containing protein
AT5G13110.1	AT5G13110	-2.36457	0.00902552	0.456632	13765	10223	-0.429186	protein_coding	glucose-6-phosphate dehydrogenase 2
AT1G51910.1	AT1G51910	-2.36283	0.00906794	0.456632	1952	1503	-0.377108	protein_coding	Leucine-rich repeat protein kinase family protein
AT2G43070.1	AT2G43070	-2.36111	0.00911009	0.456632	471	359	-0.391743	protein_coding	SIGNAL PEPTIDE PEPTIDASE-LIKE 3
AT3G33530.1	AT3G33530	-2.36023	0.00913174	0.456632	16952	11824	-0.519737	protein_coding	Transducin family protein / WD-40 repeat family protein
AT3G16120.1	AT3G16120	-2.35666	0.00922003	0.456632	1045	783	-0.416419	protein_coding	Dynein light chain type 1 family protein
AT2G28880.1	AT2G28880	-2.35502	0.00926097	0.456632	19159	13933	-0.459516	protein_coding	para-aminobenzoate (PABA) synthase family protein
AT3G45100.1	AT3G45100	-2.35279	0.00931649	0.456632	12763	9486	-0.428096	protein_coding	UDP-Glycosyltransferase superfamily protein
AT4G12170.1	AT4G12170	-2.35142	0.00935086	0.456632	24175	17170	-0.493626	protein_coding	Thioredoxin superfamily protein
AT5G43840.1	AT5G43840	-2.35035	0.0093778	0.456632	4062	2980	-0.446878	protein_coding	heat shock transcription factor A6A
AT4G38390.1	AT4G38390	-2.34986	0.00939024	0.456632	22664	15337	-0.563386	protein_coding	root hair specific 17
AT1G55940.1	AT1G55940	-2.34934	0.00940332	0.456632	38145	25728	-0.568155	protein_coding	cytochrome P450, family 708, subfamily A, polypeptide 1
AT2G24390.2	AT2G24390	-2.34927	0.00940507	0.456632	1081	824	-0.39165	protein_coding	AIG2-like (avirulence induced gene) family protein
AT4G07380.1	AT4G07380	-2.34899	0.0094122	0.456632	37202	23662	-0.652808	protein_coding	unknown protein
AT3G13140.1	AT3G13140	-2.34721	0.00945718	0.456632	8813	6650	-0.406279	protein_coding	hydroxyproline-rich glycoprotein family protein
AT5G11940.1	AT5G11940	-2.3469	0.00946512	0.456632	3070	2171	-0.499879	protein_coding	Subtilase family protein
AT3G56420.1	AT3G56420	-2.3462	0.00948284	0.456632	127	82	-0.631133	protein_coding	Thioredoxin superfamily protein
AT2G48050.1	AT2G48050	-2.34569	0.00949602	0.456632	638	487	-0.389635	NA	NA
AT3G43940.1	AT3G43940	-2.34323	0.00955877	0.456632	24199	16999	-0.509498	protein_coding	unknown protein
AT4G22820.2	AT4G22820	-2.3415	0.00960325	0.456632	114.3	79.3	-0.527433	protein_coding	A20/AN1-like zinc finger family protein
AT2G46710.1	AT2G46710	-2.34127	0.00960919	0.456632	2312	1748	-0.403436	protein_coding	Rho GTPase activating protein with PAK-box/P21-Rho-binding domain
AT4G16590.1	AT4G16590	-2.34099	0.00961646	0.456632	375	246	-0.608232	protein_coding	cellulose synthase-like A01
AT2G18490.1	AT2G18490	-2.34078	0.00962175	0.456632	20489	14493	-0.499493	protein_coding	C2H2-like zinc finger protein
AT5G06240.1	AT5G06240	-2.33819	0.00968867	0.456632	1128	839	-0.427024	protein_coding	embryo defective 2735
AT1G13940.1	AT1G13940	-2.33469	0.00977986	0.456632	1543	1167	-0.402934	protein_coding	Plant protein of unknown function (DUF863)
AT5G45350.2	AT5G45350	-2.33242	0.00983922	0.456632	3752	2761	-0.442469	protein_coding	proline-rich family protein
AT4G23080.1	AT4G23080	-2.33213	0.00984703	0.456632	236	186	-0.343484	protein_coding	Protein of Unknown Function (DUF239)
AT1G28500.1	AT1G28500	-2.33099	0.00987682	0.456632	12287	8232	-0.577818	protein_coding	Protein of unknown function (DUF626)
AT1G04700.1	AT1G04700	-2.33082	0.00988135	0.456632	1050	791	-0.40864	protein_coding	PB1 domain-containing protein tyrosine kinase
AT1G79020.1	AT1G79020	-2.32825	0.00994941	0.456632	441	329	-0.422691	protein_coding	Enhancer of polycomb-like transcription factor protein
AT1G65310.1	AT1G65310	-2.32809	0.00995367	0.456632	7856	5979	-0.393891	protein_coding	xyloglucan endotransglucosylase/hydrolase 17
AT5G42020.2	AT5G42020	-2.32627	0.010002	0.456632	5018	3575	-0.489169	protein_coding	Heat shock protein 70 (Hsp 70) family protein
AT1G52570.1	AT1G52570	-2.32535	0.0100267	0.456632	3318	2465	-0.428726	protein_coding	phospholipase D alpha 2
AT1G18550.1	AT1G18550	-2.32369	0.0100712	0.456632	45	15	-1.58496	protein_coding	ATP binding microtubule motor family protein
AT1G65840.1	AT1G65840	-2.32345	0.0100775	0.456632	43178	29375	-0.555708	protein_coding	polyamine oxidase 4
AT1G28320.1	AT1G28320	-2.32282	0.0100943	0.456632	6564	4358	-0.590909	protein_coding	protease-related
AT3G23630.1	AT3G23630	-2.32214	0.0101128	0.456632	28088	19329	-0.539187	protein_coding	isopentenyltransferase 7
AT2G44880.1	AT2G44880	-2.31911	0.0101946	0.456632	1289	956	-0.43117	protein_coding	Pentatricopeptide repeat (PPR-like) superfamily protein
AT2G20810.1	AT2G20810	-2.31846	0.0102123	0.456632	7322	5166	-0.50319	protein_coding	galacturonosyltransferase 10
AT1G68050.1	AT1G68050	-2.31824	0.0102182	0.456632	31301	22110	-0.50151	protein_coding	flavin-binding, kelch repeat, f box 1
AT2G01500.1	AT2G01500	-2.31746	0.0102394	0.456632	16567	12383	-0.419952	protein_coding	Homeodomain-like superfamily protein
AT3G49250.1	AT3G49250	-2.31641	0.010268	0.456632	4048	3046	-0.410293	protein_coding	defective in meristem silencing 3
AT4G35240.1	AT4G35240	-2.31575	0.0102859	0.456632	18274	13451	-0.442079	protein_coding	Protein of unknown function (DUF630 and DUF632)
AT5G53060.1	AT5G53060	-2.31558	0.0102905	0.456632	23282	16722	-0.477468	protein_coding	RNA-binding KH domain-containing protein
AT1G24145.1	AT1G24145	-2.31444	0.0103218	0.456632	1764	1338	-0.398772	protein_coding	unknown protein
AT4G22960.1	AT4G22960	-2.3144	0.0103228	0.456632	3572	2642	-0.435102	protein_coding	Protein of unknown function (DUF544)
AT3G26090.1	AT3G26090	-2.31362	0.0103442	0.456632	7721	5870	-0.395427	protein_coding	G-protein coupled receptors;GTPase activators
AT5G16980.1	AT5G16980	-2.31361	0.0103447	0.456632	16309	11323	-0.526412	protein_coding	Zinc-binding dehydrogenase family protein
AT2G46600.1	AT2G46600	-2.31314	0.0103575	0.456632	11483	8607	-0.415917	protein_coding	Calcium-binding EF-hand family protein
AT2G43470.1	AT2G43470	-2.31314	0.0103574	0.456632	501	382	-0.391238	protein_coding	Protein of unknown function (DUF3755)
AT5G09820.2	AT5G09820	-2.31075	0.0104234	0.456632	38400	25084	-0.614339	protein_coding	Plastid-lipid associated protein PAP / fibrillin family protein
AT3G48380.2	AT3G48380	-2.30979	0.0104498	0.456632	17868	13080	-0.450016	protein_coding	Peptidase C78, ubiquitin fold modifier-specific peptidase 1/ 2
AT1G21270.1	AT1G21270	-2.30703	0.0105264	0.456632	2294	1685	-0.445117	protein_coding	wall-associated kinase 2
AT1G75540.1	AT1G75540	-2.30645	0.0105426	0.456632	2438	1759	-0.470943	protein_coding	salt tolerance homolog2
AT5G38530.1	AT5G38530	-2.30428	0.0106035	0.456632	4672	3521	-0.408055	protein_coding	tryptophan synthase beta type 2
AT3G29060.1	AT3G29060	-2.304	0.0106112	0.456632	96	53	-0.857042	protein_coding	EXS (ERD1/XPR1/SYG1) family protein
AT1G24190.1	AT1G24190	-2.30377	0.0106178	0.456632	304	222	-0.453512	protein_coding	SIN3-like 3
AT2G02550.1	AT2G02550	-2.30264	0.0106495	0.457278	11536	9193	-0.327535	protein_coding	PIN domain-like family protein
AT1G56120.1	AT1G56120	-2.30069	0.0107046	0.457499	3600	2630	-0.452934	protein_coding	Leucine-rich repeat transmembrane protein kinase
AT4G32370.1	AT4G32370	-2.29977	0.0107306	0.457899	17497	13177	-0.409086	protein_coding	Pectin lyase-like superfamily protein
AT1G03920.1	AT1G03920	-2.2978	0.0107866	0.457913	265	192	-0.464886	protein_coding	Protein kinase family protein
AT4G23950.1	AT4G23950	-2.29719	0.0108041	0.457913	25651	17391	-0.560674	protein_coding	Galactose-binding protein
AT3G26980.1	AT3G26980	-2.29512	0.010863	0.457913	715	552	-0.373275	protein_coding	membrane-anchored ubiquitin-fold protein 4 precursor
AT2G04790.3	AT2G04790	-2.2945	0.0108809	0.457913	3059	2272	-0.429097	protein_coding	unknown protein
AT1G62200.1	AT1G62200	-2.29202	0.0109522	0.459506	36611	23948	-0.612372	protein_coding	Major facilitator superfamily protein
AT5G15810.1	AT5G15810	-2.28813	0.0110651	0.461427	926	721	-0.361013	protein_coding	N2,N2-dimethylguanosine tRNA methyltransferase
AT2G29370.1	AT2G29370	-2.28663	0.0111088	0.462548	22952	16296	-0.494102	protein_coding	NAD(P)-binding Rossmann-fold superfamily protein
AT5G53460.1	AT5G53460	-2.28595	0.0111285	0.462664	296	240	-0.302563	protein_coding	NADH-dependent glutamate synthase 1
AT1G16380.1	AT1G16380	-2.2839	0.0111887	0.463218	9417	6998	-0.428325	protein_coding	Cation/hydrogen exchanger family protein
AT3G57020.2	AT3G57020	-2.28018	0.0112984	0.463303	594	457	-0.378269	protein_coding	Calcium-dependent phosphotriesterase superfamily protein
AT4G33920.1	AT4G33920	-2.27895	0.0113351	0.463303	391	293	-0.416268	protein_coding	Protein phosphatase 2C family protein
AT5G16190.1	AT5G16190	-2.27804	0.0113622	0.463303	2600	2030	-0.357032	protein_coding	cellulose synthase like A11
AT3G15920.1	AT3G15920	-2.27752	0.0113776	0.463303	19301	13030	-0.566839	protein_coding	Phox (PX) domain-containing protein
AT5G41240.1	AT5G41240	-2.27738	0.0113817	0.463303	43577	31078	-0.487673	protein_coding	glutathione S-transferase THETA 2
AT1G74250.1	AT1G74250	-2.27632	0.0114136	0.463303	31025	21294	-0.542984	protein_coding	DNAJ heat shock N-terminal domain-containing protein
AT2G32140.1	AT2G32140	-2.27508	0.0114505	0.463435	27395	19732	-0.473375	protein_coding	transmembrane receptors
AT5G07475.1	AT5G07475	-2.27424	0.0114757	0.46377	4559	3433	-0.409248	protein_coding	Cupredoxin superfamily protein
AT1G58050.1	AT1G58050	-2.27368	0.0114926	0.46377	1480	1145	-0.37025	protein_coding	RNA helicase family protein
AT5G25540.1	AT5G25540	-2.26743	0.0116821	0.468621	6267	4505	-0.476248	protein_coding	CTC-interacting domain 6
AT5G22570.1	AT5G22570	-2.26701	0.011695	0.468621	538	387	-0.475273	protein_coding	WRKY DNA-binding protein 38
AT3G20320.1	AT3G20320	-2.26662	0.0117066	0.468621	294.7	233.5	-0.335825	protein_coding	trigalactosyldiacylglycerol2
AT1G28420.1	AT1G28420	-2.26517	0.0117513	0.469385	24148	17078	-0.499765	protein_coding	homeobox-1
AT1G64970.1	AT1G64970	-2.26328	0.0118091	0.470605	17893	12590	-0.507117	protein_coding	gamma-tocopherol methyltransferase
AT5G02280.1	AT5G02280	-2.26113	0.0118757	0.472295	282	213	-0.404842	protein_coding	SNARE-like superfamily protein
AT5G63135.1	AT5G63135	-2.25908	0.0119392	0.472614	17841	12060	-0.564967	protein_coding	unknown protein
AT2G29830.1	AT2G29830	-2.25898	0.0119423	0.472614	107	79	-0.437686	protein_coding	Galactose oxidase/kelch repeat superfamily protein
AT3G05800.1	AT3G05800	-2.25871	0.0119508	0.472614	6490	4992	-0.378601	protein_coding	AtBS1(activation-tagged BRI1 suppressor 1)-interacting factor 1
AT1G09680.1	AT1G09680	-2.25865	0.0119525	0.472614	15170	11462	-0.404362	protein_coding	Pentatricopeptide repeat (PPR) superfamily protein
AT4G22630.1	AT4G22630	-2.2566	0.0120167	0.472972	20650	14824	-0.478207	protein_coding	Bifunctional inhibitor/lipid-transfer protein/seed storage 2S albumin superfamily protein
AT2G27200.1	AT2G27200	-2.25579	0.0120419	0.472972	2523	1775	-0.507321	protein_coding	P-loop containing nucleoside triphosphate hydrolases superfamily protein
AT1G07330.1	AT1G07330	-2.25329	0.0121204	0.472972	1141	854	-0.417991	protein_coding	unknown protein
AT1G13310.1	AT1G13310	-2.25214	0.0121566	0.473195	562	412	-0.447926	protein_coding	Endosomal targeting BRO1-like domain-containing protein
AT5G04220.2	AT5G04220	-2.2494	0.0122436	0.475689	27198	18818	-0.531387	protein_coding	Calcium-dependent lipid-binding (CaLB domain) family protein
AT3G60470.1	AT3G60470	-2.24903	0.0122553	0.475689	123	96	-0.357552	protein_coding	Plant protein of unknown function (DUF247)
AT5G53180.2	AT5G53180	-2.24707	0.0123179	0.475867	520	390	-0.415037	protein_coding	polypyrimidine tract-binding protein 2
AT1G32840.1	AT1G32840	-2.24628	0.0123432	0.475867	492	384	-0.357552	transposable_element_gene	similar to Ulp1 protease family protein [Arabidopsis thaliana] (TAIR:AT3G47260.1)
AT1G59690.1	AT1G59690	-2.24553	0.0123669	0.475987	792	604	-0.390952	protein_coding	F-box associated ubiquitination effector family protein
AT1G63300.1	AT1G63300	-2.24298	0.0124489	0.476714	19930	14353	-0.473589	protein_coding	Myosin heavy chain-related protein
AT5G39530.1	AT5G39530	-2.24276	0.0124562	0.476714	4120	3133	-0.3951	protein_coding	Protein of unknown function (DUF1997)
AT1G76710.2	AT1G76710	-2.24153	0.0124959	0.476714	40675	29289	-0.473783	protein_coding	SET domain group 26
AT3G50970.1	AT3G50970	-2.24144	0.0124987	0.476714	12225	9134	-0.420516	protein_coding	dehydrin family protein
AT5G23010.1	AT5G23010	-2.24074	0.0125216	0.476714	6332	5018	-0.335549	protein_coding	methylthioalkylmalate synthase 1
AT5G01970.1	AT5G01970	-2.24068	0.0125234	0.476714	1315	1030	-0.352418	protein_coding	unknown protein
AT5G47940.1	AT5G47940	-2.24051	0.0125291	0.476714	3248	2280	-0.510518	protein_coding	unknown protein
AT5G62580.1	AT5G62580	-2.23788	0.0126144	0.476714	598	454	-0.397453	protein_coding	ARM repeat superfamily protein
AT5G18300.1	AT5G18300	-2.23746	0.0126283	0.476714	7192	5550	-0.373905	protein_coding	NAC domain containing protein 88
AT1G66650.1	AT1G66650	-2.23744	0.0126286	0.476714	15791	12163	-0.376603	protein_coding	Protein with RING/U-box and TRAF-like domains
AT1G18560.1	AT1G18560	-2.23567	0.0126868	0.477411	22175	15895	-0.480361	protein_coding	BED zinc finger ;hAT family dimerisation domain
AT1G20590.1	AT1G20590	-2.23454	0.0127238	0.477411	2991	2121	-0.495883	protein_coding	Cyclin family protein
AT1G26380.1	AT1G26380	-2.23386	0.012746	0.477411	2164	1577	-0.456518	protein_coding	FAD-binding Berberine family protein
AT1G20300.1	AT1G20300	-2.2337	0.0127513	0.477411	15475	11296	-0.454127	protein_coding	Pentatricopeptide repeat (PPR) superfamily protein
AT4G33630.1	AT4G33630	-2.23265	0.012786	0.47778	7427	5884	-0.335982	protein_coding	Protein of unknown function (DUF3506)
AT5G59110.1	AT5G59110	-2.22895	0.0129087	0.480654	933	689	-0.437373	protein_coding	subtilisin-like serine protease-related
AT3G50620.1	AT3G50620	-2.22834	0.012929	0.480654	240	186	-0.367732	protein_coding	P-loop containing nucleoside triphosphate hydrolases superfamily protein
AT3G03970.3	AT3G03970	-2.22608	0.0130044	0.480654	28682	20063	-0.515608	protein_coding	ARM repeat superfamily protein
AT2G38580.1	AT2G38580	-2.22512	0.0130366	0.480654	11388	7887	-0.529966	protein_coding	Mitochondrial ATP synthase D chain-related protein
AT1G33790.1	AT1G33790	-2.22509	0.0130377	0.480654	35961	23472	-0.615492	protein_coding	jacalin lectin family protein
AT1G70505.1	AT1G70505	-2.2245	0.0130573	0.480654	20367	14629	-0.477402	protein_coding	unknown protein
AT1G17110.1	AT1G17110	-2.22343	0.0130936	0.480654	8917	6702	-0.411967	protein_coding	ubiquitin-specific protease 15
AT1G51490.1	AT1G51490	-2.22024	0.0132012	0.481364	324	241	-0.426961	protein_coding	beta glucosidase 36
AT3G29010.1	AT3G29010	-2.21863	0.0132559	0.481364	176	134	-0.393342	protein_coding	Biotin/lipoate A/B protein ligase family
AT2G26550.1	AT2G26550	-2.21804	0.0132761	0.481364	11395	8359	-0.446999	protein_coding	heme oxygenase 2
AT2G01440.1	AT2G01440	-2.21623	0.0133379	0.481364	38302	23878	-0.681738	protein_coding	DEAD/DEAH box RNA helicase family protein
AT5G47880.2	AT5G47880	-2.21472	0.0133897	0.481364	9421	7082	-0.411723	protein_coding	eukaryotic release factor 1-1
AT5G14400.1	AT5G14400	-2.21409	0.0134113	0.481364	2260	1644	-0.459112	protein_coding	cytochrome P450, family 724, subfamily A, polypeptide 1
AT1G56520.1	AT1G56520	-2.21381	0.0134208	0.481364	1119	862	-0.37645	protein_coding	Disease resistance protein (TIR-NBS-LRR class) family
AT1G70180.1	AT1G70180	-2.2134	0.013435	0.481364	6283	4867	-0.368421	protein_coding	Sterile alpha motif (SAM) domain-containing protein
AT1G52160.1	AT1G52160	-2.2112	0.013511	0.48149	953	715	-0.414533	protein_coding	tRNAse Z3
AT4G04710.1	AT4G04710	-2.20933	0.0135757	0.48149	3017	2268	-0.411694	protein_coding	calcium-dependent protein kinase 22
AT3G49760.1	AT3G49760	-2.20745	0.0136412	0.48149	19259	13066	-0.559715	protein_coding	basic leucine-zipper 5
AT5G44070.1	AT5G44070	-2.20711	0.0136534	0.48149	27996	19449	-0.525525	protein_coding	phytochelatin synthase 1 (PCS1)
AT1G64570.1	AT1G64570	-2.20658	0.0136718	0.48149	8958	6945	-0.367202	protein_coding	Homeodomain-like superfamily protein
AT2G19720.1	AT2G19720	-2.20601	0.0136918	0.48149	885	640	-0.467606	protein_coding	ribosomal protein S15A B
AT2G26680.1	AT2G26680	-2.20566	0.013704	0.48149	6128	4846	-0.338622	protein_coding	CONTAINS InterPro DOMAIN/s: Methyltransferase FkbM (InterPro:IPR006342)
AT1G58410.1	AT1G58410	-2.20484	0.0137327	0.48149	38867	24365	-0.673736	protein_coding	Disease resistance protein (CC-NBS-LRR class) family
AT5G62950.2	AT5G62950	-2.20371	0.0137725	0.48149	214	168	-0.34915	protein_coding	RNA polymerase II, Rpb4, core protein
AT1G33910.1	AT1G33910	-2.20219	0.0138259	0.48149	1470	1152	-0.351675	protein_coding	P-loop containing nucleoside triphosphate hydrolases superfamily protein
AT5G11830.1	AT5G11830	-2.20168	0.0138439	0.48149	11383	8063	-0.497492	protein_coding	Plant self-incompatibility protein S1 family
AT1G18800.1	AT1G18800	-2.19955	0.0139196	0.48149	609	467	-0.38302	protein_coding	NAP1-related protein 2
AT1G79750.1	AT1G79750	-2.19891	0.0139422	0.48149	6425	5101	-0.332916	protein_coding	NADP-malic enzyme 4
AT2G26530.2	AT2G26530	-2.19723	0.0140021	0.482006	2653	1957	-0.438981	protein_coding	Protein of unknown function (DUF1645)
AT4G22340.2	AT4G22340	-2.1951	0.0140782	0.482097	536	389	-0.462463	protein_coding	cytidinediphosphate diacylglycerol synthase 2
AT3G42150.1	AT3G42150	-2.19231	0.0141786	0.482097	796	591	-0.42961	protein_coding	unknown protein
AT1G31860.1	AT1G31860	-2.19214	0.0141846	0.482097	33164	23214	-0.514623	protein_coding	histidine biosynthesis bifunctional protein (HISIE)
AT4G27830.1	AT4G27830	-2.19184	0.0141956	0.482097	29418	20072	-0.551515	protein_coding	beta glucosidase 10
AT4G34550.1	AT4G34550	-2.19068	0.0142374	0.482097	302	215	-0.490212	protein_coding	BEST Arabidopsis thaliana protein match is: F-box family protein (TAIR:AT2G16365.3)
AT4G21890.1	AT4G21890	-2.19	0.014262	0.482097	6098	4950	-0.300908	protein_coding	unknown protein
AT3G02980.1	AT3G02980	-2.18971	0.0142727	0.482097	29198	21286	-0.455965	protein_coding	MEIOTIC CONTROL OF CROSSOVERS1
AT3G29640.1	AT3G29640	-2.1893	0.0142876	0.482097	1236	960	-0.364572	transposable_element_gene	similar to unknown protein [Arabidopsis thaliana] (TAIR:AT3G29632.1)
AT3G62370.1	AT3G62370	-2.18878	0.0143062	0.482097	32140	22267	-0.529463	protein_coding	heme binding
AT1G71750.1	AT1G71750	-2.18719	0.0143642	0.482097	4363	3392	-0.363184	protein_coding	Hypoxanthine-guanine phosphoribosyltransferase
AT2G01950.1	AT2G01950	-2.18447	0.0144639	0.482097	24011	18452	-0.379918	protein_coding	BRI1-like 2
AT1G05580.2	AT1G05580	-2.18341	0.014503	0.482097	2281	1699	-0.424981	protein_coding	cation/H+ exchanger 23
AT3G22780.1	AT3G22780	-2.18283	0.0145242	0.482097	4344	3256	-0.415923	protein_coding	Tesmin/TSO1-like CXC domain-containing protein
AT5G35080.1	AT5G35080	-2.18048	0.014611	0.482097	22330	16367	-0.448193	protein_coding	Encodes a protein involved in the endoplasmic reticulum-associated degradation of glycoproteins.
AT3G24535.1	AT3G24535	-2.18045	0.0146121	0.482097	1481	1036	-0.515548	protein_coding	unknown protein
AT4G18110.1	AT4G18110	-2.18002	0.014628	0.482097	195	146	-0.417506	protein_coding	RING/U-box superfamily protein
AT3G21560.1	AT3G21560	-2.17823	0.0146946	0.482097	5001	3831	-0.384496	protein_coding	UDP-Glycosyltransferase superfamily protein
AT2G32900.1	AT2G32900	-2.17721	0.0147325	0.482097	196	134	-0.548621	protein_coding	centromere/kinetochore protein, putative (ZW10)
AT1G48850.3	AT1G48850	-2.17655	0.014757	0.482097	190	142	-0.420108	protein_coding	chorismate synthase, putative / 5-enolpyruvylshikimate-3-phosphate phospholyase, putative
AT5G06060.1	AT5G06060	-2.17647	0.0147599	0.482097	2267	1671	-0.440073	protein_coding	NAD(P)-binding Rossmann-fold superfamily protein
AT5G16550.1	AT5G16550	-2.17475	0.0148244	0.482097	16215	12536	-0.371252	protein_coding	unknown protein
AT5G14290.1	AT5G14290	-2.17457	0.0148312	0.482097	45454	30822	-0.560447	protein_coding	Mitochondrial ribosomal protein L37
AT1G05780.1	AT1G05780	-2.17457	0.0148311	0.482097	631	470	-0.424979	protein_coding	Vacuolar ATPase assembly integral membrane protein VMA21-like domain
AT1G13230.1	AT1G13230	-2.17417	0.0148462	0.482097	41716	29992	-0.476023	protein_coding	Leucine-rich repeat (LRR) family protein
AT3G21160.1	AT3G21160	-2.17416	0.0148467	0.482097	2823	1984	-0.508817	protein_coding	alpha-mannosidase 2
AT1G11040.1	AT1G11040	-2.17293	0.0148926	0.482097	29984	21161	-0.502785	protein_coding	HSP40/DnaJ peptide-binding protein
AT1G62630.1	AT1G62630	-2.17268	0.0149022	0.482097	30425	21278	-0.515895	protein_coding	Disease resistance protein (CC-NBS-LRR class) family
AT1G65990.1	AT1G65990	-2.17202	0.0149271	0.482097	1007	737	-0.450327	protein_coding	type 2 peroxiredoxin-related / thiol specific antioxidant / mal allergen family protein
AT2G27840.2	AT2G27840	-2.17066	0.0149785	0.482097	15488	11351	-0.448331	protein_coding	histone deacetylase-related / HD-related
AT1G72700.1	AT1G72700	-2.17015	0.0149978	0.482097	7150	5601	-0.352259	protein_coding	ATPase E1-E2 type family protein / haloacid dehalogenase-like hydrolase family protein
AT1G49475.1	AT1G49475	-2.17003	0.0150021	0.482097	148	107	-0.467986	protein_coding	AP2/B3-like transcriptional factor family protein
AT1G61390.1	AT1G61390	-2.16971	0.0150144	0.482097	4215	3302	-0.352193	protein_coding	S-locus lectin protein kinase family protein
AT2G32620.1	AT2G32620	-2.16914	0.015036	0.482097	147	108	-0.444785	protein_coding	cellulose synthase-like B
AT1G60630.1	AT1G60630	-2.16868	0.0150536	0.482097	15301	11692	-0.388104	protein_coding	Leucine-rich repeat protein kinase family protein
AT4G35560.1	AT4G35560	-2.16844	0.0150627	0.482097	12732	9634	-0.402252	protein_coding	Transducin/WD40 repeat-like superfamily protein
AT5G48580.1	AT5G48580	-2.16785	0.0150852	0.482097	8342	6168	-0.435591	protein_coding	FK506- and rapamycin-binding protein 15 kD-2
AT3G46740.1	AT3G46740	-2.16683	0.0151238	0.482097	8338	6532	-0.352177	protein_coding	translocon at the outer envelope membrane of chloroplasts 75-III
AT1G05290.1	AT1G05290	-2.16649	0.0151369	0.482097	274	203	-0.432696	protein_coding	CCT motif family protein
AT3G27730.1	AT3G27730	-2.16618	0.0151487	0.482097	505	390	-0.372809	protein_coding	ATP binding;ATP-dependent helicases;DNA helicases
AT5G52630.1	AT5G52630	-2.16534	0.015181	0.482097	3453	2615	-0.401039	protein_coding	mitochondrial RNAediting factor 1
AT5G37260.1	AT5G37260	-2.16495	0.0151959	0.482097	4593	3493	-0.39497	protein_coding	Homeodomain-like superfamily protein
AT3G20760.1	AT3G20760	-2.16487	0.0151989	0.482097	34522	23763	-0.538799	protein_coding	Nse4, component of Smc5/6 DNA repair complex
AT4G21950.1	AT4G21950	-2.16463	0.015208	0.482097	6041	4118	-0.552844	protein_coding	unknown protein
AT1G11580.1	AT1G11580	-2.16394	0.0152345	0.482185	732	560	-0.386417	protein_coding	methylesterase PCR A
AT1G21450.1	AT1G21450	-2.16017	0.0153796	0.483674	3299	2339	-0.496137	protein_coding	SCARECROW-like 1
AT1G56660.1	AT1G56660	-2.15992	0.0153896	0.483674	7745	6049	-0.356569	protein_coding	unknown protein
AT4G08470.1	AT4G08470	-2.15649	0.0155227	0.483674	443	335	-0.403146	protein_coding	MAPK/ERK kinase kinase 3
AT5G35280.1	AT5G35280	-2.1562	0.0155342	0.483674	3258	2344	-0.475014	transposable_element_gene	similar to unknown protein [Arabidopsis thaliana] (TAIR:AT4G07310.1)
AT4G03070.1	AT4G03080	-2.15465	0.0155947	0.483674	466	351	-0.408859	protein_coding	BRI1 suppressor 1 (BSU1)-like 1
AT1G45191.2	AT1G45191	-2.15202	0.0156979	0.483674	1092	830	-0.39579	protein_coding	Glycosyl hydrolase superfamily protein
AT4G31350.1	AT4G31350	-2.15159	0.0157147	0.483674	33682	22969	-0.55229	protein_coding	Core-2/I-branching beta-1,6-N-acetylglucosaminyltransferase family protein
AT1G10790.1	AT1G10790	-2.15149	0.0157186	0.483674	279	223	-0.323221	protein_coding	BEST Arabidopsis thaliana protein match is: hydroxyproline-rich glycoprotein family protein (TAIR:AT3G56590.2)
AT3G26880.1	AT3G26880	-2.15083	0.0157447	0.483674	17214	12818	-0.425411	protein_coding	Plant self-incompatibility protein S1 family
AT1G21160.1	AT1G21160	-2.15016	0.0157715	0.483674	376	280	-0.425306	protein_coding	eukaryotic translation initiation factor 2 (eIF-2) family protein
AT1G03240.1	AT1G03240	-2.14881	0.0158248	0.483674	1942	1590	-0.288516	protein_coding	unknown protein
AT3G47950.1	AT3G47950	-2.14841	0.0158407	0.483674	999	794	-0.331346	protein_coding	H(+)-ATPase 4
AT2G18850.1	AT2G18850	-2.14791	0.0158605	0.483674	804	636	-0.338169	protein_coding	SET domain-containing protein
AT2G40120.1	AT2G40120	-2.14755	0.0158747	0.483674	16096	12013	-0.422106	protein_coding	Protein kinase superfamily protein
AT5G04200.1	AT5G04200	-2.14741	0.0158803	0.483674	47	17	-1.46713	protein_coding	metacaspase 9
AT3G56150.1	AT3G56150	-2.14486	0.0159821	0.48493	28431	20381	-0.48024	protein_coding	eukaryotic translation initiation factor 3C
AT5G20580.2	AT5G20580	-2.14319	0.0160489	0.48493	11115.8	8728.5	-0.348806	protein_coding	BEST Arabidopsis thaliana protein match is: FRIGIDA interacting protein 1 (TAIR:AT2G06005.1)
AT4G17760.2	AT4G17760	-2.14262	0.0160716	0.48493	20950	16111	-0.378904	protein_coding	damaged DNA binding;exodeoxyribonuclease IIIs
AT1G78480.1	AT1G78480	-2.14195	0.0160988	0.485011	4981	3664	-0.443016	protein_coding	Prenyltransferase family protein
AT3G15700.1	AT3G15700	-2.13956	0.0161951	0.485871	9693	7496	-0.370822	protein_coding	P-loop containing nucleoside triphosphate hydrolases superfamily protein
AT3G66654.3	AT3G66654	-2.13898	0.0162187	0.486048	1719	1259	-0.449291	protein_coding	Cyclophilin-like peptidyl-prolyl cis-trans isomerase family protein
AT1G09810.1	AT1G09810	-2.13521	0.0163718	0.489187	689	544	-0.340897	protein_coding	evolutionarily conserved C-terminal region 11
AT3G23370.1	AT3G23370	-2.13078	0.0165538	0.489187	1669	1271	-0.39302	protein_coding	RNA-binding (RRM/RBD/RNP motifs) family protein
AT1G20150.1	AT1G20150	-2.13043	0.0165679	0.489187	6773	5066	-0.418948	protein_coding	Subtilisin-like serine endopeptidase family protein
AT5G39460.1	AT5G39460	-2.12936	0.0166123	0.489187	19180	14241	-0.429552	protein_coding	F-box family protein
AT3G26750.1	AT3G26750	-2.12931	0.0166142	0.489187	24980	19251	-0.37584	protein_coding	CONTAINS InterPro DOMAIN/s: Ubiquitin-conjugating enzyme E2C-binding protein (InterPro:IPR019193)
AT4G14385.3	AT4G14385	-2.12826	0.0166577	0.489187	16078	11649	-0.464882	protein_coding	FUNCTIONS IN: molecular_function unknown
AT1G60095.1	AT1G60095	-2.12799	0.0166688	0.489187	30342	22246	-0.44777	protein_coding	Mannose-binding lectin superfamily protein
AT1G10890.1	AT1G10890	-2.12691	0.0167139	0.489187	2157	1606	-0.425554	protein_coding	unknown protein
AT2G25370.1	AT1G47625	-2.12588	0.0167565	0.489187	455	348.7	-0.38388	pseudogene	pseudogene of seven transmembrane domain protein
AT4G02900.1	AT4G02900	-2.12507	0.0167904	0.489187	605	455	-0.411069	protein_coding	ERD (early-responsive to dehydration stress) family protein
AT3G46610.1	AT3G46610	-2.12499	0.0167937	0.489187	2412	1766	-0.449745	protein_coding	Pentatricopeptide repeat (PPR-like) superfamily protein
AT1G30700.1	AT1G30700	-2.12474	0.0168043	0.489187	196	155	-0.338585	protein_coding	FAD-binding Berberine family protein
AT1G26460.1	AT1G26460	-2.12407	0.016832	0.489187	525	412	-0.349673	protein_coding	Tetratricopeptide repeat (TPR)-like superfamily protein
AT5G15380.1	AT5G15380	-2.12368	0.0168485	0.489187	30718	23619	-0.379136	protein_coding	domains rearranged methylase 1
AT1G71740.1	AT1G71740	-2.12287	0.0168826	0.489187	39254	27224	-0.527961	protein_coding	unknown protein
AT5G02380.1	AT5G02380	-2.12187	0.0169245	0.489187	34646	23655	-0.550544	protein_coding	metallothionein 2B
AT5G53905.1	AT5G53905	-2.12137	0.0169452	0.489187	4269	3280	-0.380202	protein_coding	unknown protein
AT1G16800.1	AT1G16800	-2.11872	0.0170569	0.489187	10739	8186	-0.391629	protein_coding	P-loop containing nucleoside triphosphate hydrolases superfamily protein
AT4G33740.2	AT4G33740	-2.11728	0.0171181	0.489187	1575	1190	-0.40439	protein_coding	unknown protein
AT2G25670.2	AT2G25670	-2.11719	0.017122	0.489187	32349	24222	-0.417403	protein_coding	BEST Arabidopsis thaliana protein match is: copper ion binding (TAIR:AT4G32610.1)
AT1G16280.1	AT1G16280	-2.11709	0.0171259	0.489187	5131	3845	-0.416256	protein_coding	RNA helicase 36
AT2G28480.1	AT2G28480	-2.11668	0.0171433	0.489187	3495	2480	-0.494952	protein_coding	RNA-binding CRS1 / YhbY (CRM) domain protein
AT1G53550.1	AT1G53550	-2.11637	0.0171565	0.489187	32259	22339	-0.530137	protein_coding	F-box family protein
AT2G27505.1	AT2G27505	-2.116	0.0171723	0.489187	1022	758	-0.431125	protein_coding	FBD-like domain family protein
AT2G28430.1	AT2G28430	-2.11587	0.0171779	0.489187	31344	23528	-0.413811	protein_coding	unknown protein
AT5G46370.1	AT5G46370	-2.11499	0.0172153	0.489696	10259	7780	-0.399048	protein_coding	Ca2+ activated outward rectifying K+ channel 2
AT1G18370.1	AT1G18370	-2.11442	0.0172398	0.489696	38371	25865	-0.569015	protein_coding	ATP binding microtubule motor family protein
AT3G16260.1	AT3G16260	-2.11367	0.0172718	0.489832	39710	29330	-0.437125	protein_coding	tRNAse Z4
AT2G13770.1	AT2G13770	-2.11205	0.0173412	0.490519	32494	22905	-0.504511	protein_coding	CONTAINS InterPro DOMAIN/s: Putative harbinger transposase-derived nuclease (InterPro:IPR006912)
AT3G19390.1	AT3G19390	-2.11149	0.0173651	0.490519	995	803	-0.309297	protein_coding	Granulin repeat cysteine protease family protein
AT1G49770.1	AT1G49770	-2.11129	0.0173739	0.490519	86	49	-0.811555	protein_coding	basic helix-loop-helix (bHLH) DNA-binding superfamily protein
AT5G08780.1	AT5G08780	-2.10969	0.0174424	0.490618	122	97	-0.330824	protein_coding	winged-helix DNA-binding transcription factor family protein
AT2G20410.1	AT2G20410	-2.10897	0.0174734	0.490989	3995	3024	-0.401737	protein_coding	RNA-binding ASCH domain protein
AT1G59800.1	AT1G59800	-2.1068	0.0175673	0.492117	368	275	-0.420274	protein_coding	Cullin family protein
AT4G37840.1	AT4G37840	-2.10508	0.0176421	0.492706	1738	1301	-0.417807	protein_coding	hexokinase-like 3
AT5G55660.1	AT5G55660	-2.1018	0.0177854	0.493898	278	206	-0.432441	protein_coding	DEK domain-containing chromatin associated protein
AT5G11070.1	AT5G11070	-2.10076	0.0178311	0.493898	1332	1045	-0.350091	protein_coding	unknown protein
AT1G68810.1	AT1G68810	-2.09852	0.0179298	0.493898	31812	22083	-0.526635	protein_coding	basic helix-loop-helix (bHLH) DNA-binding superfamily protein
AT3G07070.1	AT3G07070	-2.09794	0.0179553	0.493898	1562	1201	-0.379158	protein_coding	Protein kinase superfamily protein
AT5G06839.2	AT5G06839	-2.09664	0.0180126	0.493898	18725	14318	-0.387136	protein_coding	bZIP transcription factor family protein
AT1G24050.1	AT1G24050	-2.09625	0.0180299	0.493898	17312	14012	-0.30511	protein_coding	RNA-processing, Lsm domain
AT1G02060.1	AT1G02060	-2.0946	0.0181032	0.493898	2944	2235	-0.397503	protein_coding	Tetratricopeptide repeat (TPR)-like superfamily protein
AT3G20830.1	AT3G20830	-2.09422	0.01812	0.493898	12654	9304	-0.44367	protein_coding	AGC (cAMP-dependent, cGMP-dependent and protein kinase C) kinase family protein
AT1G64330.1	AT1G64330	-2.09284	0.0181819	0.493898	314	235	-0.418104	protein_coding	myosin heavy chain-related
AT3G45170.1	AT3G45170	-2.0919	0.0182238	0.493898	259	197	-0.394756	protein_coding	GATA transcription factor 14
AT1G68560.1	AT1G68560	-2.0893	0.0183404	0.493898	34611	23077	-0.584775	protein_coding	alpha-xylosidase 1
AT5G57130.1	AT5G57130	-2.08916	0.0183468	0.493898	556	411	-0.435946	protein_coding	Clp amino terminal domain-containing protein
AT1G04300.3	AT1G04300	-2.08579	0.018499	0.493898	4994	3613	-0.466999	protein_coding	TRAF-like superfamily protein
AT1G13760.1	AT1G13760	-2.08516	0.0185272	0.493898	924	696	-0.408806	protein_coding	unknown protein
AT4G03380.1	AT4G03380	-2.08289	0.0186307	0.493898	35747	25901	-0.464814	protein_coding	BEST Arabidopsis thaliana protein match is: nuclear assembly factor 1 (TAIR:AT1G03530.1)
AT1G74620.1	AT1G74620	-2.08239	0.0186535	0.493898	32557	23498	-0.47043	protein_coding	RING/U-box superfamily protein
AT4G15870.1	AT4G15870	-2.08215	0.0186642	0.493898	28183	19897	-0.502274	protein_coding	terpene synthase 1
AT1G08035.1	AT1G08035	-2.08189	0.0186761	0.493898	176	127	-0.470747	protein_coding	unknown protein
AT5G15480.1	AT5G15480	-2.08155	0.018692	0.493898	2229	1653	-0.43131	protein_coding	C2H2-type zinc finger family protein
AT1G35860.1	AT1G35860	-2.08085	0.018724	0.493898	14679	10825	-0.439387	protein_coding	translocon outer membrane complex 75-I
AT3G19780.1	AT3G19780	-2.08059	0.0187355	0.493898	729	531	-0.457207	protein_coding	LOCATED IN: endomembrane system
AT1G23980.1	AT1G23980	-2.08001	0.0187622	0.493898	39054	28098	-0.475003	protein_coding	RING/U-box superfamily protein
AT3G12080.2	AT3G12080	-2.07941	0.01879	0.493898	32505	22964	-0.501288	protein_coding	GTP-binding family protein
AT1G20490.1	AT1G20490	-2.07838	0.018837	0.493898	458	352	-0.379772	protein_coding	AMP-dependent synthetase and ligase family protein
AT5G06440.3	AT5G06440	-2.07804	0.0188529	0.493898	38782	28071	-0.466307	protein_coding	FUNCTIONS IN: molecular_function unknown
AT1G73080.1	AT1G73080	-2.07783	0.0188624	0.493898	1512	1188	-0.347923	protein_coding	PEP1 receptor 1
AT4G12060.1	AT4G12060	-2.07476	0.0190044	0.493898	814	635	-0.358272	protein_coding	Double Clp-N motif protein
AT4G01440.1	AT4G01440	-2.0737	0.0190535	0.493898	3014	2404	-0.326243	protein_coding	nodulin MtN21 /EamA-like transporter family protein
AT2G45980.1	AT2G45980	-2.07285	0.0190933	0.493898	2746	2017	-0.445121	protein_coding	Encodes an Atg8-interacting protein that is partially associated with the ER during favorable growth conditions and becomes mainly associated with a spherical compartment that dynamically moves along the ER network.
AT1G45130.1	AT1G45130	-2.07255	0.0191069	0.493898	25760	18863	-0.449573	protein_coding	beta-galactosidase 5
AT2G15450.1	AT2G15450	-2.07122	0.019169	0.493898	5266	4011	-0.392746	protein_coding	Pectin lyase-like superfamily protein
AT2G47200.1	AT2G47200	-2.07109	0.0191753	0.493898	17353	13947	-0.31523	protein_coding	unknown protein
AT3G32120.1	AT3G32120	-2.07084	0.0191869	0.493898	93	64	-0.539159	protein_coding	unknown protein
AT2G14630.1	AT2G14630	-2.0708	0.0191886	0.493898	3180	2343	-0.44067	transposable_element_gene	similar to unknown protein [Arabidopsis thaliana] (TAIR:AT5G28785.1)
AT2G16860.1	AT2G16860	-2.07027	0.0192134	0.493898	4085	2718	-0.587791	protein_coding	GCIP-interacting family protein
AT2G17290.1	AT2G17290	-2.0698	0.0192355	0.493898	26909	19439	-0.469135	protein_coding	Calcium-dependent protein kinase family protein
AT5G14790.1	AT5G14790	-2.06892	0.0192766	0.493898	16157	11664	-0.470097	protein_coding	ARM repeat superfamily protein
AT1G48610.1	AT1G48610	-2.06805	0.0193178	0.493898	479	373	-0.36085	protein_coding	AT hook motif-containing protein
AT3G61100.1	AT3G61100	-2.06584	0.0194218	0.493898	733	572	-0.357798	protein_coding	Putative endonuclease or glycosyl hydrolase
AT5G45310.1	AT5G45310	-2.06566	0.0194303	0.493898	10498	8233	-0.350624	protein_coding	unknown protein
AT5G47840.1	AT5G47840	-2.06533	0.0194457	0.493898	11399	9163	-0.315015	protein_coding	adenosine monophosphate kinase
AT1G19880.1	AT1G19880	-2.0648	0.0194708	0.493898	36944	26370	-0.486443	protein_coding	Regulator of chromosome condensation (RCC1) family protein
AT1G57906.1	AT1G57906	-2.06465	0.0194783	0.493898	42326	29913	-0.500772	protein_coding	unknown protein
AT3G04130.2	AT3G04130	-2.06264	0.0195733	0.494459	21068	15371	-0.454842	protein_coding	Tetratricopeptide repeat (TPR)-like superfamily protein
AT1G07960.3	AT1G07960	-2.06187	0.0196099	0.494459	39966	29445	-0.440751	protein_coding	PDI-like 5-1
AT3G05520.1	AT3G05520	-2.06078	0.0196621	0.494459	1760	1293	-0.444853	protein_coding	Subunits of heterodimeric actin filament capping protein Capz superfamily
AT1G63350.1	AT1G63350	-2.0595	0.019723	0.494459	17393	13008	-0.419108	protein_coding	Disease resistance protein (CC-NBS-LRR class) family
AT2G01275.2	AT2G01275	-2.05768	0.0198104	0.494459	562	428	-0.392959	protein_coding	RING/FYVE/PHD zinc finger superfamily protein
AT1G44970.1	AT1G44970	-2.05662	0.0198612	0.494459	8273	6353	-0.380973	protein_coding	Peroxidase superfamily protein
AT3G42723.1	AT3G42723	-2.05553	0.0199138	0.494459	4885	3863	-0.338637	protein_coding	aminoacyl-tRNA ligases;ATP binding;nucleotide binding
AT5G35220.1	AT5G35220	-2.05535	0.0199228	0.494459	928	725	-0.356144	protein_coding	Peptidase M50 family protein
AT4G39150.1	AT4G39150	-2.05521	0.0199294	0.494459	6369	5154	-0.305374	protein_coding	DNAJ heat shock N-terminal domain-containing protein
AT2G47020.1	AT2G47020	-2.05511	0.019934	0.494459	13098	9939	-0.398174	protein_coding	Peptide chain release factor 1
AT2G44190.1	AT2G44190	-2.05478	0.01995	0.494459	125	85	-0.556393	protein_coding	Family of unknown function (DUF566)
AT1G71760.2	AT1G71760	-2.05468	0.019955	0.494459	6793	5084	-0.418085	protein_coding	unknown protein
AT5G04950.1	AT5G04950	-2.0545	0.0199635	0.494459	611	478	-0.354162	protein_coding	nicotianamine synthase 1
AT1G07120.1	AT1G07120	-2.05445	0.0199661	0.494459	675	529	-0.35162	protein_coding	FUNCTIONS IN: molecular_function unknown
AT3G19820.2	AT3G19820	-2.05314	0.0200297	0.494459	1411	1045	-0.433215	protein_coding	cell elongation protein / DWARF1 / DIMINUTO (DIM)
AT1G32280.1	AT1G32280	-2.05257	0.0200572	0.494459	20685	15358	-0.429595	protein_coding	Bifunctional inhibitor/lipid-transfer protein/seed storage 2S albumin superfamily protein
AT3G49590.1	AT3G49590	-2.05244	0.0200634	0.494459	327	232	-0.495166	protein_coding	Autophagy-related protein 13
AT3G17060.1	AT3G17060	-2.05097	0.0201351	0.494459	31352	21691	-0.531461	protein_coding	Pectin lyase-like superfamily protein
AT1G48050.1	AT1G48050	-2.0504	0.0201628	0.494459	37659	25556	-0.559333	protein_coding	Ku80 family protein
AT2G20720.1	AT2G20720	-2.04969	0.0201971	0.494459	27763	20011	-0.47237	protein_coding	Pentatricopeptide repeat (PPR) superfamily protein
AT4G18100.1	AT4G18100	-2.04739	0.0203099	0.494459	3881	3017	-0.363314	protein_coding	Ribosomal protein L32e
AT3G16360.1	AT3G16360	-2.04732	0.0203136	0.494459	8173	5944	-0.459432	protein_coding	HPT phosphotransmitter 4
AT5G60960.1	AT5G60960	-2.04699	0.0203294	0.494459	29978	21856	-0.455875	protein_coding	Pentatricopeptide repeat (PPR) superfamily protein
AT3G22880.1	AT3G22880	-2.04687	0.0203354	0.494459	9576	7234	-0.40463	protein_coding	DNA repair (Rad51) family protein
AT5G16285.1	AT5G16285	-2.04626	0.0203656	0.494459	3537	2708	-0.385298	protein_coding	F-box family protein
AT5G07890.3	AT5G07890	-2.04505	0.0204249	0.494459	10403	8218	-0.34014	protein_coding	myosin heavy chain-related
AT5G21990.1	AT5G21990	-2.04421	0.0204662	0.494459	1388	1053	-0.398502	protein_coding	Tetratricopeptide repeat (TPR)-like superfamily protein
AT3G60570.1	AT3G60570	-2.04387	0.020483	0.494459	4065	2731	-0.573826	protein_coding	expansin B5
AT3G01175.1	AT3G01175	-2.04345	0.0205039	0.494459	3268	2367	-0.465348	protein_coding	Protein of unknown function (DUF1666)
AT1G48790.1	AT1G48790	-2.04322	0.0205153	0.494459	730	568	-0.362006	protein_coding	associated molecule with the SH3 domain of STAM 1
AT1G26180.1	AT1G26180	-2.04266	0.020543	0.494459	27582	19735	-0.482971	protein_coding	unknown protein
AT1G78760.1	AT1G78760	-2.04205	0.0205732	0.494459	7877	6073	-0.375237	protein_coding	F-box/RNI-like superfamily protein
AT1G32260.1	AT1G32260	-2.04199	0.0205764	0.494459	7363	5749	-0.356983	protein_coding	unknown protein
AT5G57150.3	AT5G57150	-2.04195	0.0205781	0.494459	7046	5480	-0.362629	protein_coding	basic helix-loop-helix (bHLH) DNA-binding superfamily protein
AT3G22600.1	AT3G22600	-2.0414	0.0206057	0.494459	1789	1334	-0.423395	protein_coding	Bifunctional inhibitor/lipid-transfer protein/seed storage 2S albumin superfamily protein
AT3G43720.2	AT3G43720	-2.04066	0.0206422	0.494459	928	709	-0.388339	protein_coding	Bifunctional inhibitor/lipid-transfer protein/seed storage 2S albumin superfamily protein
AT1G60600.1	AT1G60600	-2.04045	0.0206525	0.494459	10285	7733	-0.411442	protein_coding	UbiA prenyltransferase family protein
AT4G26010.1	AT4G26010	-2.03913	0.0207186	0.494459	5952	4210	-0.499554	protein_coding	Peroxidase superfamily protein
AT3G11050.1	AT3G11050	-2.039	0.020725	0.494459	6841	5287	-0.371758	protein_coding	ferritin 2
AT5G36090.1	AT5G36090	-2.03753	0.0207984	0.494459	15176	11665	-0.379605	transposable_element_gene	similar to unknown protein [Arabidopsis thaliana] (TAIR:AT3G28010.1)
AT5G20560.1	AT5G20560	-2.03752	0.0207991	0.494459	1458	1131	-0.366392	protein_coding	Glycosyl hydrolase superfamily protein
AT5G10300.1	AT5G10300	-2.03727	0.0208116	0.494459	259	192	-0.431846	protein_coding	methyl esterase 5
AT1G72720.1	AT1G72720	-2.03702	0.0208239	0.494459	126	98	-0.36257	protein_coding	Protein of unknown function (DUF3511)
AT1G48800.1	AT1G48800	-2.03493	0.0209289	0.494459	100	74	-0.434403	protein_coding	Terpenoid cyclases/Protein prenyltransferases superfamily protein
AT1G75730.1	AT1G75730	-2.03362	0.020995	0.494459	510	390	-0.387023	protein_coding	unknown protein
AT2G15570.1	AT2G15570	-2.03347	0.0210025	0.494459	6303	4897	-0.36414	protein_coding	Thioredoxin superfamily protein
AT2G22760.1	AT2G22760	-2.03198	0.0210778	0.494459	30017	21101	-0.508468	protein_coding	basic helix-loop-helix (bHLH) DNA-binding superfamily protein
AT1G18640.2	AT1G18640	-2.03184	0.0210849	0.494459	11793	9134	-0.368612	protein_coding	3-phosphoserine phosphatase
AT5G23710.1	AT5G23710	-2.03119	0.0211176	0.494459	1855	1399	-0.407023	protein_coding	DNA binding;DNA-directed RNA polymerases
AT5G08050.1	AT5G08050	-2.03014	0.0211712	0.494459	2483	1824	-0.444979	protein_coding	Protein of unknown function (DUF1118)
AT3G54260.1	AT3G54260	-2.03009	0.0211737	0.494459	11769	9169	-0.360155	protein_coding	TRICHOME BIREFRINGENCE-LIKE 36
AT3G29320.1	AT3G29320	-2.03005	0.0211759	0.494459	418	317	-0.39902	protein_coding	Glycosyl transferase, family 35
AT5G19060.1	AT5G19060	-2.02908	0.0212251	0.49462	1198	840	-0.512167	protein_coding	CONTAINS InterPro DOMAIN/s: Immunoglobulin-like fold (InterPro:IPR013783)
AT5G50160.1	AT5G50160	-2.02643	0.0213605	0.49462	1107	832	-0.412	protein_coding	ferric reduction oxidase 8
AT1G68930.1	AT1G68930	-2.02609	0.0213775	0.49462	17563	13899	-0.337558	protein_coding	pentatricopeptide (PPR) repeat-containing protein
AT1G71930.1	AT1G71930	-2.02508	0.0214297	0.49462	1657	1279	-0.373557	protein_coding	vascular related NAC-domain protein 7
AT3G58220.1	AT3G58220	-2.02426	0.0214716	0.49462	11007	8801	-0.322682	protein_coding	TRAF-like family protein
AT5G23140.1	AT5G23140	-2.02405	0.0214824	0.49462	339	262	-0.371718	protein_coding	nuclear-encoded CLP protease P7
AT2G39730.2	AT2G39730	-2.02397	0.0214868	0.49462	22738	16948	-0.42399	protein_coding	rubisco activase
AT1G54700.1	AT1G54700	-2.02216	0.0215797	0.49462	3805	2897	-0.393337	protein_coding	FUNCTIONS IN: molecular_function unknown
AT1G17070.1	AT1G17080	-2.02083	0.0216489	0.49462	7429	5603	-0.406969	protein_coding	Ribosomal protein L18ae family
AT5G10230.1	AT5G10230	-2.02009	0.0216873	0.49462	1954	1460	-0.420462	protein_coding	annexin 7
AT1G19394.1	AT1G19394	-2.0198	0.0217023	0.49462	506	392	-0.368284	protein_coding	unknown protein
AT1G65340.1	AT1G65340	-2.01969	0.0217076	0.49462	2839	2102	-0.43362	protein_coding	cytochrome P450, family 96, subfamily A, polypeptide 3
AT4G12680.1	AT4G12680	-2.01955	0.0217149	0.49462	128	99	-0.370643	protein_coding	unknown protein
AT1G32900.1	AT1G32900	-2.01884	0.0217518	0.49462	13812	10626	-0.378324	protein_coding	UDP-Glycosyltransferase superfamily protein
AT1G63780.1	AT1G63780	-2.01856	0.0217663	0.49462	366	253	-0.532706	protein_coding	Ribosomal RNA processing Brix domain protein
AT1G69550.1	AT1G69550	-2.01853	0.0217678	0.49462	61	32	-0.930737	protein_coding	disease resistance protein (TIR-NBS-LRR class)
AT4G08240.2	AT4G08240	-2.01851	0.021769	0.49462	662	507	-0.384845	protein_coding	unknown protein
AT1G68650.1	AT1G68650	-2.01833	0.0217782	0.49462	46465	34445	-0.43185	protein_coding	Uncharacterized protein family (UPF0016)
AT5G08100.1	AT5G08100	-2.01824	0.0217831	0.49462	8114	6115	-0.408061	protein_coding	N-terminal nucleophile aminohydrolases (Ntn hydrolases) superfamily protein
AT2G31980.1	AT2G31980	-2.01677	0.0218596	0.49462	1320	1007	-0.390474	protein_coding	PHYTOCYSTATIN 2
AT2G46915.1	AT2G46915	-2.0164	0.0218788	0.49462	6345	4520	-0.489297	protein_coding	Protein of unknown function (DUF3754)
AT5G18600.1	AT5G18600	-2.01549	0.0219268	0.495127	39713	28968	-0.455151	protein_coding	Thioredoxin superfamily protein
AT1G58227.1	AT1G58227	-2.01506	0.0219492	0.495204	5844	4376	-0.417343	NA	NA
AT4G26120.1	AT4G26120	-2.01453	0.021977	0.495204	12290	9514	-0.369361	protein_coding	Ankyrin repeat family protein / BTB/POZ domain-containing protein
AT5G03310.1	AT5G03310	-2.01414	0.0219975	0.495204	4115	2747	-0.583036	protein_coding	SAUR-like auxin-responsive protein family
AT3G48430.1	AT3G48430	-2.0137	0.0220203	0.495204	29057	20349	-0.513928	protein_coding	relative of early flowering 6
AT4G18930.1	AT4G18930	-2.01168	0.0221268	0.496663	15381	10739	-0.51829	protein_coding	RNA ligase/cyclic nucleotide phosphodiesterase family protein
AT3G47260.1	AT3G47260	-2.01165	0.0221282	0.496663	2989	2313	-0.369898	transposable_element_gene	similar to Ulp1 protease family protein [Arabidopsis thaliana] (TAIR:AT2G14130.1)
AT5G11250.1	AT5G11250	-2.00904	0.0222666	0.498298	14615	10436	-0.485881	protein_coding	Disease resistance protein (TIR-NBS-LRR class)
AT1G54190.1	AT1G54190	-2.00856	0.0222919	0.498458	1467	1055	-0.475626	NA	NA
AT4G22110.2	AT4G22110	-2.00729	0.0223596	0.49916	2511	1968	-0.351532	protein_coding	GroES-like zinc-binding dehydrogenase family protein
AT2G35500.1	AT2G35500	-2.00482	0.022491	0.499767	128	100	-0.356144	protein_coding	shikimate kinase like 2
AT1G36095.1	AT1G36095	-2.00437	0.0225155	0.499767	622	502	-0.309227	protein_coding	DNA binding
AT5G45690.1	AT5G45690	-2.00435	0.022516	0.499767	37092	26123	-0.505787	protein_coding	Protein of unknown function (DUF1264)
AT3G03580.1	AT3G03580	-2.00425	0.0225218	0.499767	3000	2235	-0.424688	protein_coding	Tetratricopeptide repeat (TPR)-like superfamily protein
AT3G58450.2	AT3G58450	-2.00372	0.0225501	0.499767	6042	4574.4	-0.401444	protein_coding	Adenine nucleotide alpha hydrolases-like superfamily protein
AT1G59650.1	AT1G59650	-2.00326	0.0225748	0.499767	190	151	-0.331451	protein_coding	Protein of unknown function (DUF1336)
AT4G13950.1	AT4G13950	-2.00164	0.0226615	0.499767	602	500	-0.267835	protein_coding	ralf-like 31
AT1G02270.1	AT1G02270	-2.00049	0.0227235	0.499767	1154	920	-0.326937	protein_coding	Calcium-binding endonuclease/exonuclease/phosphatase family
AT4G16350.1	AT4G16350	-2.00035	0.022731	0.499767	75	41	-0.871267	protein_coding	calcineurin B-like protein 6
AT2G41060.2	AT2G41060	-1.99996	0.0227523	0.499767	3308	2380	-0.474998	protein_coding	RNA-binding (RRM/RBD/RNP motifs) family protein
AT1G14020.1	AT1G14020	-1.99898	0.0228053	0.499767	2145	1631	-0.395221	protein_coding	O-fucosyltransferase family protein
AT2G19190.1	AT2G19190	-1.99644	0.0229432	0.499767	24158	18142	-0.413168	protein_coding	FLG22-induced receptor-like kinase 1
AT1G65880.1	AT1G65880	-1.99392	0.0230805	0.499767	29605	21530	-0.459493	protein_coding	benzoyloxyglucosinolate 1
AT1G21080.1	AT1G21080	-1.99349	0.0231039	0.499767	5789	4453	-0.378537	protein_coding	DNAJ heat shock N-terminal domain-containing protein
AT2G34357.1	AT2G34357	-1.99261	0.0231522	0.499767	925	711	-0.379604	protein_coding	ARM repeat superfamily protein
AT1G63910.1	AT1G63910	-1.99191	0.0231905	0.499767	19249	14321	-0.426651	protein_coding	myb domain protein 103
AT2G27090.1	AT2G27090	-1.99075	0.023254	0.499767	598	470	-0.347485	protein_coding	Protein of unknown function (DUF630 and DUF632)
AT3G27340.1	AT3G27340	-1.99	0.0232952	0.499767	37659	25152	-0.582322	protein_coding	FUNCTIONS IN: molecular_function unknown
AT1G54300.1	AT1G54300	-1.9891	0.023345	0.499767	40119	29661	-0.435718	protein_coding	unknown protein
AT3G48840.1	AT3G48840	-1.98766	0.0234245	0.499767	21441	16555	-0.373105	protein_coding	RNA-binding (RRM/RBD/RNP motifs) family protein
AT1G14790.1	AT1G14790	-1.98456	0.023597	0.499767	1813	1332	-0.444785	protein_coding	RNA-dependent RNA polymerase 1
AT2G39790.1	AT2G39790	-1.98439	0.023606	0.499767	293	240	-0.287866	protein_coding	Mitochondrial glycoprotein family protein
AT5G08180.1	AT5G08180	-1.98374	0.0236427	0.499767	26096	18765	-0.475784	protein_coding	Ribosomal protein L7Ae/L30e/S12e/Gadd45 family protein
AT2G41920.1	AT2G41920	-1.98367	0.0236463	0.499767	6206	4933	-0.331198	protein_coding	Protein kinase superfamily protein
AT3G15200.1	AT3G15200	-1.98315	0.0236754	0.499767	5025	3846	-0.385765	protein_coding	Tetratricopeptide repeat (TPR)-like superfamily protein
AT3G16250.1	AT3G16250	-1.98252	0.0237108	0.499767	33202	23340	-0.508466	protein_coding	NDH-dependent cyclic electron flow 1
AT2G36250.2	AT2G36250	-1.98243	0.0237155	0.499767	9099	7459	-0.286726	protein_coding	Tubulin/FtsZ family protein
AT4G36880.1	AT4G36880	-1.98221	0.0237278	0.499767	38606	25908	-0.575427	protein_coding	cysteine proteinase1
AT2G19460.1	AT2G19460	-1.98201	0.0237393	0.499767	2393	1810	-0.402831	protein_coding	Protein of unknown function (DUF3511)
AT1G76140.1	AT1G76140	-1.98113	0.0237884	0.499767	2715	2118	-0.35825	protein_coding	Prolyl oligopeptidase family protein
AT5G42400.1	AT5G42400	-1.9811	0.02379	0.499767	984	809	-0.282519	protein_coding	SET domain protein 25
AT3G30645.1	AT3G30645	-1.98004	0.0238497	0.499767	4896	3820	-0.358031	transposable_element_gene	similar to Ulp1 protease family protein [Arabidopsis thaliana] (TAIR:AT2G24930.1)
AT4G34110.1	AT4G34110	-1.97938	0.0238866	0.499767	1707	1360	-0.327856	protein_coding	poly(A) binding protein 2
AT4G29340.1	AT4G29340	-1.97845	0.0239389	0.499767	4482	3368	-0.412251	protein_coding	profilin 4
AT1G10430.1	AT1G10430	-1.97839	0.0239424	0.499767	3673	2884	-0.348888	protein_coding	protein phosphatase 2A-2
AT1G50290.1	AT1G50290	-1.97767	0.023983	0.499767	2426	2006	-0.274258	protein_coding	unknown protein
AT1G55535.2	AT1G55535	-1.9773	0.0240036	0.499767	2293.2	1709.9	-0.42345	protein_coding	unknown protein
AT1G59722.1	AT1G59722	-1.97652	0.0240479	0.499767	20100	15010	-0.421272	protein_coding	unknown protein
AT4G31690.1	AT4G31690	-1.97645	0.0240517	0.499767	25779	18793	-0.456001	protein_coding	Transcriptional factor B3 family protein
AT1G79810.1	AT1G79810	-1.97625	0.0240632	0.499767	3987	3202	-0.31633	protein_coding	Pex2/Pex12 N-terminal domain-containing protein / zinc finger (C3HC4-type RING finger) family protein
AT4G14510.1	AT4G14510	-1.97584	0.0240865	0.499767	441	355	-0.31296	protein_coding	CRM family member 3B
AT5G17730.1	AT5G17730	-1.97525	0.0241197	0.499767	2652	2065	-0.360939	protein_coding	P-loop containing nucleoside triphosphate hydrolases superfamily protein
AT3G30520.1	AT3G30520	-1.97442	0.0241672	0.499767	5181	3893	-0.412348	protein_coding	unknown protein
AT1G12020.1	AT1G12020	-1.97418	0.0241809	0.499767	1316	1047	-0.329898	protein_coding	unknown protein
AT2G45540.1	AT2G45540	-1.97401	0.0241902	0.499767	29903	22454	-0.413318	protein_coding	WD-40 repeat family protein / beige-related
AT2G38500.1	AT2G38500	-1.97369	0.0242084	0.499767	2775	2042	-0.442505	protein_coding	2-oxoglutarate (2OG) and Fe(II)-dependent oxygenase superfamily protein
AT1G47490.2	AT1G47490	-1.97363	0.0242118	0.499767	3003	2236	-0.425484	protein_coding	RNA-binding protein 47C
AT3G43790.3	AT3G43790	-1.97358	0.0242147	0.499767	667	533	-0.323551	protein_coding	zinc induced facilitator-like 2
AT2G45740.1	AT2G45740	-1.97319	0.0242367	0.499767	28869	21323	-0.437111	protein_coding	peroxin 11D
AT3G52525.1	AT3G52525	-1.97253	0.0242745	0.499767	226	171	-0.402326	protein_coding	ovate family protein 6
AT1G71000.1	AT1G71000	-1.97226	0.0242901	0.499767	452	338	-0.4193	protein_coding	Chaperone DnaJ-domain superfamily protein
AT1G63080.1	AT1G63080	-1.97213	0.0242972	0.499767	52812	39532	-0.417845	protein_coding	Pentatricopeptide repeat (PPR) superfamily protein
AT2G15660.1	AT2G15660	-1.97174	0.0243198	0.499767	193	149	-0.373289	protein_coding	AGAMOUS-like 95
AT1G18390.1	AT1G18390	-1.97164	0.0243253	0.499767	3277	2431	-0.430826	protein_coding	Protein kinase superfamily protein
AT2G34330.1	AT2G34330	-1.97102	0.0243606	0.499767	11181	8228	-0.442436	protein_coding	unknown protein
AT2G14860.1	AT2G14860	-1.97061	0.0243844	0.499767	419	315	-0.411598	protein_coding	Peroxisomal membrane 22 kDa (Mpv17/PMP22) family protein
AT1G66400.1	AT1G66400	-1.97059	0.0243855	0.499767	3488	2708	-0.365172	protein_coding	calmodulin like 23
AT5G42160.1	AT5G42160	-1.96974	0.0244339	0.499767	713	563	-0.340767	NA	NA
AT5G62800.1	AT5G62800	-1.96961	0.0244418	0.499767	554	441	-0.329107	protein_coding	Protein with RING/U-box and TRAF-like domains
AT3G55890.1	AT3G55890	-1.9683	0.0245167	0.499767	17321	12942	-0.420462	protein_coding	Yippee family putative zinc-binding protein
AT1G17490.1	AT1G17490	-1.96775	0.0245483	0.499767	18835	13964	-0.431704	protein_coding	unknown protein
AT1G06240.1	AT1G06240	-1.96609	0.024644	0.499767	16179	12041	-0.426167	protein_coding	Protein of unknown function DUF455
AT5G17540.1	AT5G17540	-1.96501	0.0247068	0.499767	19872	15081	-0.398005	protein_coding	HXXXD-type acyl-transferase family protein
AT4G28610.1	AT4G28610	-1.9646	0.0247303	0.499767	946	761	-0.313944	protein_coding	phosphate starvation response 1
AT4G22250.1	AT4G22250	-1.9642	0.0247535	0.499767	1786	1382	-0.369974	protein_coding	RING/U-box superfamily protein
AT1G30400.2	AT1G30400	-1.964	0.0247651	0.499767	419	309	-0.439343	protein_coding	multidrug resistance-associated protein 1
AT5G02580.1	AT5G02580	-1.96377	0.0247784	0.499767	862.6	700	-0.301337	protein_coding	Plant protein 1589 of unknown function
AT5G38580.1	AT5G38580	-1.9622	0.0248694	0.499767	1548	1248	-0.310788	protein_coding	FBD-like domain family protein
AT5G05830.1	AT5G05830	-1.96195	0.024884	0.499767	10983	8455	-0.377396	protein_coding	RING/FYVE/PHD zinc finger superfamily protein
AT1G08710.2	AT1G08710	-1.96185	0.0248902	0.499767	27020	20242	-0.416676	protein_coding	F-box family protein
AT2G34880.1	AT2G34880	-1.9618	0.024893	0.499767	193	145	-0.412548	protein_coding	Transcription factor jumonji (jmj) family protein / zinc finger (C5HC2 type) family protein
AT1G67450.1	AT1G67450	-1.96164	0.024902	0.499767	641	505	-0.344041	protein_coding	F-box and associated interaction domains-containing protein
AT1G75410.2	AT1G75410	-1.96163	0.0249026	0.499767	222	166	-0.419376	protein_coding	BEL1-like homeodomain 3
AT3G62220.1	AT3G62220	-1.96155	0.0249076	0.499767	29489	21658	-0.445277	protein_coding	Protein kinase superfamily protein
AT4G17770.1	AT4G17770	-1.96085	0.0249485	0.499767	1445	1113	-0.376616	protein_coding	trehalose phosphatase/synthase 5
AT3G30640.1	AT3G30640	-1.95877	0.0250699	0.499939	1303	1023	-0.349031	transposable_element_gene	similar to Ulp1 protease family protein [Arabidopsis thaliana] (TAIR:AT2G24930.1)
AT5G07870.1	AT5G07870	-1.95587	0.02524	0.499939	103	75	-0.457682	protein_coding	HXXXD-type acyl-transferase family protein
AT4G18460.1	AT4G18460	-1.95573	0.0252484	0.499939	2572	2091	-0.298698	protein_coding	D-Tyr-tRNA(Tyr) deacylase family protein
AT5G64020.1	AT5G64020	-1.9548	0.0253033	0.499939	9816	7585	-0.371986	protein_coding	TRICHOME BIREFRINGENCE-LIKE 14
AT3G52390.2	AT3G52390	-1.95308	0.025405	0.499939	153	120	-0.350497	protein_coding	TatD related DNase
AT3G59240.1	AT3G59240	-1.95247	0.0254414	0.499939	1892	1463	-0.370982	protein_coding	RNI-like superfamily protein
AT1G62730.1	AT1G62730	-1.95115	0.0255199	0.499939	35220	26319	-0.42029	protein_coding	Terpenoid synthases superfamily protein
AT4G14820.1	AT4G14820	-1.94907	0.0256436	0.499939	17150	13970	-0.295877	protein_coding	Pentatricopeptide repeat (PPR) superfamily protein
AT2G22125.1	AT2G22125	-1.94855	0.0256747	0.499939	255	210	-0.280108	protein_coding	binding
AT3G29180.1	AT3G29180	-1.94752	0.025736	0.499939	29657	22156	-0.420675	protein_coding	Protein of unknown function (DUF1336)
AT5G37830.1	AT5G37830	-1.94749	0.0257377	0.499939	1038	824	-0.33309	protein_coding	oxoprolinase 1
AT5G25110.1	AT5G25110	-1.9462	0.0258153	0.499939	619	483	-0.357916	protein_coding	CBL-interacting protein kinase 25
AT1G29600.1	AT1G29600	-1.94549	0.0258581	0.499939	1945	1463	-0.41084	protein_coding	Zinc finger C-x8-C-x5-C-x3-H type family protein
AT3G19140.1	AT3G19140	-1.94538	0.0258649	0.499939	2413	2014	-0.260764	protein_coding	RING/U-box superfamily protein
AT1G70600.1	AT1G70600	-1.94511	0.0258808	0.499939	41967	31421	-0.417526	protein_coding	Ribosomal protein L18e/L15 superfamily protein
AT1G07470.1	AT1G07470	-1.945	0.0258874	0.499939	144	108	-0.415037	protein_coding	Transcription factor IIA, alpha/beta subunit
AT4G16920.1	AT4G16920	-1.94495	0.0258905	0.499939	18981	13871	-0.452484	protein_coding	Disease resistance protein (TIR-NBS-LRR class) family
AT1G56720.3	AT1G56720	-1.94387	0.0259558	0.499939	1738	1308	-0.410066	protein_coding	Protein kinase superfamily protein
AT3G58500.1	AT3G58500	-1.94236	0.026047	0.499939	1513	1155	-0.389519	protein_coding	protein phosphatase 2A-4
AT4G14920.1	AT4G14920	-1.94174	0.0260843	0.499939	1511	1156	-0.386362	protein_coding	Acyl-CoA N-acyltransferase with RING/FYVE/PHD-type zinc finger protein
AT3G23050.2	AT3G23050	-1.94063	0.0261519	0.499939	2024	1614	-0.326569	protein_coding	indole-3-acetic acid 7
AT3G27860.1	AT3G27860	-1.94053	0.0261576	0.499939	1361	1047	-0.378406	protein_coding	Tudor/PWWP/MBT superfamily protein
AT1G13040.1	AT1G13040	-1.93961	0.0262136	0.499939	13424	9824	-0.450432	protein_coding	Pentatricopeptide repeat (PPR-like) superfamily protein
AT5G59950.2	AT5G59950	-1.93898	0.0262521	0.499939	1129	934	-0.273551	protein_coding	RNA-binding (RRM/RBD/RNP motifs) family protein
AT1G67640.1	AT1G67640	-1.93845	0.0262841	0.499939	33099	23425	-0.498739	protein_coding	Transmembrane amino acid transporter family protein
AT3G11320.1	AT3G11320	-1.93817	0.0263012	0.499939	8185	6329	-0.371005	protein_coding	Nucleotide-sugar transporter family protein
AT1G23880.1	AT1G23880	-1.93811	0.0263046	0.499939	1718	1336	-0.36281	protein_coding	NHL domain-containing protein
AT3G08500.1	AT3G08500	-1.93778	0.0263248	0.499939	3185	2659	-0.26041	protein_coding	myb domain protein 83
AT5G23650.1	AT5G23650	-1.93734	0.0263517	0.499939	19306	14636	-0.399528	protein_coding	Homeodomain-like transcriptional regulator
AT1G22920.2	AT1G22920	-1.9357	0.0264525	0.499939	2292	1770	-0.372858	protein_coding	COP9 signalosome 5A
AT1G71290.1	AT1G71290	-1.93522	0.0264816	0.499939	21081	15600	-0.434397	protein_coding	F-box associated ubiquitination effector family protein
AT5G01920.1	AT5G01920	-1.93343	0.0265917	0.499939	3442	2518	-0.450969	protein_coding	Protein kinase superfamily protein
AT5G53300.2	AT5G53300	-1.93273	0.0266345	0.499939	604	469	-0.364961	protein_coding	ubiquitin-conjugating enzyme 10
AT1G75380.1	AT1G75380	-1.9325	0.026649	0.499939	14529	11035	-0.396849	protein_coding	bifunctional nuclease in basal defense response 1
AT3G54150.1	AT3G54150	-1.93086	0.0267502	0.499939	17492	13339	-0.391045	protein_coding	S-adenosyl-L-methionine-dependent methyltransferases superfamily protein
AT3G19610.1	AT3G19610	-1.93057	0.0267679	0.499939	920	722	-0.349635	protein_coding	Plant protein of unknown function (DUF936)
AT3G51770.2	AT3G51770	-1.93047	0.0267746	0.499939	406	333	-0.285958	protein_coding	tetratricopeptide repeat (TPR)-containing protein
AT3G43760.1	AT3G43760	-1.92989	0.0268104	0.499939	1037	846	-0.293686	transposable_element_gene	similar to unknown protein [Arabidopsis thaliana] (TAIR:AT4G11710.1)
AT1G73850.1	AT1G73850	-1.92921	0.0268525	0.499939	2814	2131	-0.401092	protein_coding	Protein of unknown function (DUF1666)
AT1G61550.1	AT1G61550	-1.9273	0.0269711	0.499939	1052	844	-0.31782	protein_coding	S-locus lectin protein kinase family protein
AT4G33540.1	AT4G33540	-1.92674	0.0270061	0.499939	8723	7020	-0.313353	protein_coding	metallo-beta-lactamase family protein
AT4G09100.1	AT4G09100	-1.92587	0.0270604	0.499939	72	40	-0.847997	protein_coding	RING/U-box superfamily protein
AT3G56260.1	AT3G56260	-1.92492	0.0271195	0.499939	4549	3538	-0.362615	protein_coding	unknown protein
AT4G32860.1	AT4G32860	-1.92473	0.0271315	0.499939	4781	3729	-0.358524	protein_coding	unknown protein
AT3G20590.1	AT3G20590	-1.92467	0.0271352	0.499939	16115	12214	-0.399868	protein_coding	Late embryogenesis abundant (LEA) hydroxyproline-rich glycoprotein family
AT1G80950.1	AT1G80950	-1.92465	0.0271363	0.499939	785	639	-0.296877	protein_coding	Phospholipid/glycerol acyltransferase family protein
AT5G07810.1	AT5G07810	-1.92449	0.0271468	0.499939	33085	22762	-0.53955	protein_coding	SNF2 domain-containing protein / helicase domain-containing protein / HNH endonuclease domain-containing protein
AT4G10310.1	AT4G10310	-1.92448	0.027147	0.499939	1146	933	-0.296658	protein_coding	high-affinity K+ transporter 1
AT1G10500.1	AT1G10500	-1.92351	0.0272077	0.499939	12786	10587	-0.272271	protein_coding	chloroplast-localized ISCA-like protein
AT1G70150.1	AT1G70150	-1.92307	0.0272359	0.499939	43047	31844	-0.434891	protein_coding	zinc ion binding
AT2G44980.1	AT2G44980	-1.92268	0.0272604	0.499939	1016	804	-0.337633	protein_coding	SNF2 domain-containing protein / helicase domain-containing protein
AT5G14510.1	AT5G14510	-1.92253	0.0272696	0.499939	29819	22306	-0.4188	protein_coding	ARM repeat superfamily protein
AT5G47720.2	AT5G47720	-1.92234	0.0272816	0.499939	21524	16627	-0.372418	protein_coding	Thiolase family protein
AT4G30160.1	AT4G30160	-1.92205	0.0272998	0.499939	39594	29812	-0.409389	protein_coding	villin 4
AT1G04645.1	AT1G04645	-1.92097	0.027368	0.499939	173	129	-0.423401	protein_coding	Plant self-incompatibility protein S1 family
AT3G21310.1	AT3G21310	-1.92013	0.0274205	0.499939	26061	18985	-0.457032	protein_coding	Core-2/I-branching beta-1,6-N-acetylglucosaminyltransferase family protein
AT5G03720.1	AT5G03720	-1.92007	0.0274244	0.499939	447	355	-0.332456	protein_coding	heat shock transcription factor A3
AT5G35930.1	AT5G35930	-1.91978	0.0274431	0.499939	8672	6614	-0.390842	protein_coding	AMP-dependent synthetase and ligase family protein
AT3G13226.1	AT3G13226	-1.91825	0.0275395	0.499939	1101	840	-0.390353	protein_coding	regulatory protein RecX family protein
AT1G06790.1	AT1G06790	-1.91694	0.0276228	0.499939	7313.1	5914.7	-0.306178	protein_coding	RNA polymerase Rpb7 N-terminal domain-containing protein
AT5G14430.2	AT5G14440	-1.916	0.0276827	0.499939	183	135	-0.438884	protein_coding	Surfeit locus protein 2 (SURF2)
AT2G12935.1	AT2G12935	-1.91474	0.0277626	0.499939	2440	1918	-0.347278	protein_coding	unknown protein
AT1G74380.1	AT1G74380	-1.9145	0.0277781	0.499939	10395	8322	-0.320888	protein_coding	xyloglucan xylosyltransferase 5
AT4G28020.1	AT4G28020	-1.91424	0.0277946	0.499939	19607	14132	-0.472403	protein_coding	unknown protein
AT1G11210.1	AT1G11210	-1.91363	0.0278336	0.499939	2202	1675	-0.394653	protein_coding	Protein of unknown function (DUF761)
AT3G11450.1	AT3G11450	-1.91353	0.0278399	0.499939	1615	1254	-0.364997	protein_coding	DnaJ domain ;Myb-like DNA-binding domain
AT4G28910.3	AT4G28910	-1.9132	0.0278612	0.499939	3406	2662	-0.355568	protein_coding	novel interactor of JAZ
AT1G51040.1	AT1G51040	-1.91279	0.0278876	0.499939	21364	16638	-0.3607	protein_coding	Protein kinase superfamily protein
AT1G77810.2	AT1G77810	-1.91277	0.0278886	0.499939	29412.5	21698.4	-0.438841	protein_coding	Galactosyltransferase family protein
AT3G61910.1	AT3G61910	-1.90955	0.0280955	0.499939	18764	13896	-0.433298	protein_coding	NAC domain protein 66
AT3G11170.1	AT3G11170	-1.90727	0.0282431	0.499939	9599	7522	-0.351768	protein_coding	fatty acid desaturase 7
AT1G53165.2	AT1G53165	-1.90678	0.0282743	0.499939	202	160	-0.336283	protein_coding	Protein kinase superfamily protein
AT2G40660.1	AT2G40660	-1.90662	0.028285	0.499939	904	737	-0.294658	protein_coding	Nucleic acid-binding, OB-fold-like protein
AT1G77730.1	AT1G77730	-1.90451	0.0284216	0.499939	29090	20560	-0.500683	protein_coding	Pleckstrin homology (PH) domain superfamily protein
AT1G53530.2	AT1G53530	-1.90428	0.0284368	0.499939	370	285	-0.376563	protein_coding	Peptidase S24/S26A/S26B/S26C family protein
AT1G05040.1	AT1G05040	-1.90393	0.0284597	0.499939	28546	21703	-0.395394	protein_coding	unknown protein
AT3G45510.1	AT3G45510	-1.90339	0.0284947	0.499939	22060	16542	-0.415299	protein_coding	RING/U-box protein
AT1G71920.1	AT1G71920	-1.90287	0.0285288	0.499939	31284	21982	-0.509102	protein_coding	HISTIDINE BIOSYNTHESIS 6B
AT1G67400.1	AT1G67400	-1.90268	0.0285411	0.499939	143	114	-0.326981	protein_coding	ELMO/CED-12 family protein
AT1G15000.1	AT1G15000	-1.90237	0.0285615	0.499939	17102	13457	-0.345808	protein_coding	serine carboxypeptidase-like 50
AT1G75260.1	AT1G75260	-1.90167	0.0286069	0.499939	28507	22090	-0.367923	protein_coding	oxidoreductases, acting on NADH or NADPH
AT2G28630.1	AT2G28630	-1.90103	0.0286491	0.499939	79	44	-0.844349	protein_coding	3-ketoacyl-CoA synthase 12
AT3G20870.1	AT3G20870	-1.90067	0.0286727	0.499939	150	97	-0.628906	protein_coding	ZIP metal ion transporter family
AT1G14120.1	AT1G14120	-1.89978	0.0287307	0.499939	27833	20009	-0.476147	protein_coding	2-oxoglutarate (2OG) and Fe(II)-dependent oxygenase superfamily protein
AT2G07390.1	AT2G07390	-1.89968	0.0287374	0.499939	2342	1789	-0.388588	transposable_element_gene	similar to unknown protein [Arabidopsis thaliana] (TAIR:AT3G30470.1)
AT2G04660.1	AT2G04660	-1.89933	0.0287605	0.499939	2769	2029	-0.448596	protein_coding	anaphase-promoting complex/cyclosome 2
AT3G02160.1	AT3G02160	-1.89916	0.0287714	0.499939	17541	12354	-0.505753	protein_coding	Bromodomain transcription factor
AT5G03570.1	AT5G03570	-1.89794	0.0288521	0.499939	2282	1725	-0.403702	protein_coding	iron regulated 2
AT3G03620.1	AT3G03620	-1.89648	0.0289483	0.499939	1527	1271	-0.264736	protein_coding	MATE efflux family protein
AT1G33840.1	AT1G33840	-1.89641	0.0289529	0.499939	7054	5314	-0.408643	protein_coding	Protein of unknown function (DUF567)
AT5G16150.3	AT5G16150	-1.89628	0.0289614	0.499939	4700	3667	-0.35806	protein_coding	plastidic GLC translocator
AT2G22980.4	AT2G22980	-1.89542	0.0290185	0.499939	192	144	-0.415037	protein_coding	serine carboxypeptidase-like 13
AT1G55920.1	AT1G55920	-1.8941	0.0291056	0.499939	18691	14429	-0.373372	protein_coding	serine acetyltransferase 2;1
AT2G32680.1	AT2G32680	-1.8931	0.0291722	0.499939	7945	6197	-0.358477	protein_coding	receptor like protein 23
AT1G13480.1	AT1G13480	-1.89176	0.0292617	0.499939	14842	11616	-0.353572	protein_coding	Protein of unknown function (DUF1262)
AT1G56600.1	AT1G56600	-1.89166	0.029268	0.499939	618	506	-0.288469	protein_coding	galactinol synthase 2
AT1G57565.1	AT1G57565	-1.89155	0.0292754	0.499939	28211	20054	-0.492368	protein_coding	SWI-SNF-related chromatin binding protein
AT2G32630.1	AT2G32630	-1.89045	0.0293489	0.499939	10051	7856	-0.355472	protein_coding	Pentatricopeptide repeat (PPR-like) superfamily protein
AT1G21323.1	AT1G21323	-1.88953	0.0294103	0.499939	12472	9486	-0.394821	protein_coding	unknown protein
AT2G02870.3	AT2G02870	-1.88937	0.0294212	0.499939	786	628	-0.323765	protein_coding	Galactose oxidase/kelch repeat superfamily protein
AT1G53030.1	AT1G53030	-1.88926	0.0294282	0.499939	44209	31467	-0.4905	protein_coding	Cytochrome C oxidase copper chaperone (COX17)
AT1G10480.1	AT1G10480	-1.88887	0.0294547	0.499939	705	542	-0.37933	protein_coding	zinc finger protein 5
AT5G06700.1	AT5G06700	-1.88853	0.0294772	0.499939	8794	7174	-0.293742	protein_coding	Plant protein of unknown function (DUF828)
AT1G56280.1	AT1G56280	-1.88758	0.0295409	0.499939	3939.1	3067.9	-0.360615	protein_coding	drought-induced 19
AT4G14570.1	AT4G14570	-1.88726	0.0295628	0.499939	33869	23493	-0.527734	protein_coding	acylaminoacyl-peptidase-related
AT1G68920.2	AT1G68920	-1.88665	0.0296036	0.499939	30076	21988	-0.451896	protein_coding	basic helix-loop-helix (bHLH) DNA-binding superfamily protein
AT2G28690.1	AT2G28690	-1.88626	0.0296302	0.499939	123	86	-0.51625	protein_coding	Protein of unknown function (DUF1635)
AT1G47580.1	AT1G47580	-1.88566	0.0296706	0.499939	9817	7812	-0.32959	protein_coding	Pentatricopeptide repeat (PPR) superfamily protein
AT4G12275.1	AT4G12275	-1.88536	0.0296907	0.499939	25148	18195	-0.466902	transposable_element_gene	similar to RNase H domain-containing protein [Arabidopsis thaliana] (TAIR:AT5G36905.1)
AT3G49980.1	AT3G49980	-1.88482	0.0297272	0.499939	11284	9265	-0.284416	protein_coding	F-box and associated interaction domains-containing protein
AT5G46090.1	AT5G46090	-1.88225	0.0299013	0.499939	6229	4957	-0.329533	protein_coding	Protein of unknown function (DUF679)
AT1G50180.1	AT1G50180	-1.88069	0.0300073	0.499939	34827	25140	-0.470222	protein_coding	NB-ARC domain-containing disease resistance protein
AT4G03165.1	AT4G03165	-1.88045	0.0300236	0.499939	38459	27748	-0.470937	protein_coding	unknown protein
AT5G51580.1	AT5G51580	-1.88041	0.030026	0.499939	365	282	-0.372201	protein_coding	unknown protein
AT1G02880.2	AT1G02880	-1.87952	0.0300865	0.499939	4705	3619	-0.378604	protein_coding	thiamin pyrophosphokinase1
AT1G79880.3	AT1G79880	-1.87936	0.0300977	0.499939	20845	15926	-0.388317	protein_coding	RNA recognition motif (RRM)-containing protein
AT5G40220.1	AT5G40220	-1.87914	0.0301125	0.499939	19301	14633	-0.39945	protein_coding	AGAMOUS-like 43
AT5G51370.2	AT5G51370	-1.8773	0.0302388	0.499939	5298	4142	-0.35512	protein_coding	RNI-like superfamily protein
AT2G21780.1	AT2G21780	-1.87651	0.0302924	0.499939	799	619	-0.368256	protein_coding	unknown protein
AT1G34010.1	AT1G34010	-1.87569	0.0303489	0.499939	14537	11053	-0.395292	protein_coding	unknown protein
AT1G36950.1	AT1G36950	-1.87499	0.0303969	0.499939	6204	5045	-0.298344	protein_coding	RING/U-box superfamily protein
AT1G20260.2	AT1G20260	-1.87481	0.0304091	0.499939	5750	4561	-0.334212	protein_coding	ATPase, V1 complex, subunit B protein
AT3G61270.1	AT3G61270	-1.87403	0.0304628	0.499939	3399	2628	-0.371145	protein_coding	Arabidopsis thaliana protein of unknown function (DUF821)
AT1G23250.1	AT1G23250	-1.87314	0.0305245	0.499939	516	419	-0.300421	protein_coding	Caleosin-related family protein
AT1G17000.1	AT1G17000	-1.87262	0.0305603	0.499939	395	310	-0.349584	protein_coding	trehalose-phosphatase/synthase 3
AT1G72270.1	AT1G72270	-1.8721	0.0305966	0.499939	4039	3187	-0.341799	protein_coding	LOCATED IN: mitochondrion
AT3G19850.1	AT3G19850	-1.87182	0.0306157	0.499939	460	362	-0.345644	protein_coding	Phototropic-responsive NPH3 family protein
AT2G19710.1	AT2G19720	-1.87166	0.0306267	0.499939	13891	11135	-0.319049	protein_coding	ribosomal protein S15A B
AT3G25270.1	AT3G25270	-1.87066	0.0306961	0.499939	2919	2191	-0.413885	protein_coding	Ribonuclease H-like superfamily protein
AT4G36120.1	AT4G36120	-1.86949	0.0307777	0.499939	7975	6067	-0.394501	protein_coding	Plant protein of unknown function (DUF869)
AT5G43040.1	AT5G43040	-1.86933	0.0307887	0.499939	1352	1053	-0.36059	protein_coding	Cysteine/Histidine-rich C1 domain family protein
AT1G71730.1	AT1G71730	-1.86899	0.0308123	0.499939	5183	4172	-0.313048	protein_coding	unknown protein
AT2G42080.1	AT2G42080	-1.86876	0.0308284	0.499939	4674	3625	-0.366677	protein_coding	Chaperone DnaJ-domain superfamily protein
AT1G59660.1	AT1G59660	-1.86844	0.0308502	0.499939	14346	11794	-0.282595	protein_coding	Nucleoporin autopeptidase
AT4G12460.2	AT4G12460	-1.86823	0.0308652	0.499939	8677	6660	-0.381674	protein_coding	OSBP(oxysterol binding protein)-related protein 2B
AT2G25100.1	AT2G25100	-1.86783	0.0308931	0.499939	38884	26819	-0.535921	protein_coding	Polynucleotidyl transferase, ribonuclease H-like superfamily protein
AT5G06760.1	AT5G06760	-1.86719	0.0309373	0.499939	39890	31065	-0.360737	protein_coding	Late Embryogenesis Abundant 4-5
AT1G26560.1	AT1G26560	-1.86699	0.0309513	0.499939	3937	3191	-0.303088	protein_coding	beta glucosidase 40
AT5G53000.1	AT5G53000	-1.86685	0.030961	0.499939	1001	741	-0.433897	protein_coding	2A phosphatase associated protein of 46 kD
AT5G63560.1	AT5G63560	-1.86676	0.0309675	0.499939	8412	6702	-0.327857	protein_coding	HXXXD-type acyl-transferase family protein
AT1G01380.1	AT1G01380	-1.86665	0.0309754	0.499939	11526	8739	-0.399352	protein_coding	Homeodomain-like superfamily protein
AT3G52630.2	AT3G52630	-1.86578	0.0310362	0.499939	2630	2074	-0.342647	protein_coding	Nucleic acid-binding, OB-fold-like protein
AT1G35560.1	AT1G35560	-1.86551	0.0310548	0.499939	144	114	-0.337035	protein_coding	TCP family transcription factor
AT1G30300.1	AT1G30300	-1.86511	0.0310827	0.499939	3616	2812	-0.362798	protein_coding	Metallo-hydrolase/oxidoreductase superfamily protein
AT2G23570.1	AT2G23570	-1.86479	0.0311053	0.499939	11108	8603	-0.368687	protein_coding	methyl esterase 19
AT4G32430.1	AT4G32430	-1.86464	0.0311156	0.499939	416	319	-0.383027	protein_coding	Pentatricopeptide repeat (PPR) superfamily protein
AT3G11370.1	AT3G11370	-1.86446	0.0311287	0.499939	14952	11862	-0.333991	protein_coding	Cysteine/Histidine-rich C1 domain family protein
AT3G20720.1	AT3G20720	-1.86445	0.0311291	0.499939	26813	20220	-0.40715	protein_coding	unknown protein
AT4G35620.1	AT4G35620	-1.86301	0.0312305	0.499939	4392	3412	-0.36426	protein_coding	Cyclin B2;2
AT2G21720.1	AT2G21720	-1.86236	0.0312764	0.499939	23178	17010	-0.446373	protein_coding	Plant protein of unknown function (DUF639)
AT5G53670.1	AT5G53670	-1.86224	0.0312844	0.499939	16339	12263	-0.414008	protein_coding	unknown protein
AT5G13290.1	AT5G13290	-1.86162	0.0313282	0.499939	21637	17116	-0.338155	protein_coding	Protein kinase superfamily protein
AT2G15600.1	AT2G15600	-1.86156	0.0313327	0.499939	32884	24351	-0.433405	transposable_element_gene	similar to unknown protein [Arabidopsis thaliana] (TAIR:AT5G41505.1)
AT2G01960.1	AT2G01960	-1.86109	0.0313659	0.499939	10438	8329	-0.32563	protein_coding	tetraspanin14
AT3G24740.2	AT3G24740	-1.86086	0.0313817	0.499939	3469	2516	-0.463388	protein_coding	Protein of unknown function (DUF1644)
AT2G44140.2	AT2G44140	-1.86047	0.0314096	0.499939	417	334	-0.320199	protein_coding	Peptidase family C54 protein
AT2G15470.1	AT2G15470	-1.86046	0.0314105	0.499939	8468	6945	-0.286047	protein_coding	Pectin lyase-like superfamily protein
AT2G18960.1	AT2G18960	-1.85848	0.0315507	0.499939	22936	16482	-0.476722	protein_coding	H(+)-ATPase 1
AT1G51370.2	AT1G51370	-1.85815	0.0315742	0.499939	542	437	-0.31066	protein_coding	F-box/RNI-like/FBD-like domains-containing protein
AT1G76380.2	AT1G76380	-1.85674	0.0316738	0.499939	4090.3	3234.4	-0.338709	protein_coding	DNA-binding bromodomain-containing protein
AT2G02290.1	AT2G02290	-1.85524	0.0317809	0.499939	1343	1076	-0.319781	protein_coding	Haloacid dehalogenase-like hydrolase (HAD) superfamily protein
AT1G04540.1	AT1G04540	-1.85492	0.0318036	0.499939	49	30	-0.707819	protein_coding	Calcium-dependent lipid-binding (CaLB domain) family protein
AT2G42730.1	AT2G42730	-1.85407	0.0318647	0.499939	20887	15688	-0.412944	protein_coding	F-box family protein
AT2G39440.1	AT2G39440	-1.85328	0.0319213	0.499939	1685	1279	-0.397732	protein_coding	CONTAINS InterPro DOMAIN/s: Ribonuclease H2, subunit C (InterPro:IPR013924)
AT5G13655.1	AT5G13655	-1.85256	0.0319728	0.499939	193	143	-0.432586	transposable_element_gene	similar to unknown protein [Arabidopsis thaliana] (TAIR:AT4G11710.1)
AT4G21000.1	AT4G21000	-1.85244	0.0319812	0.499939	11020	8237	-0.419933	protein_coding	alpha carbonic anhydrase 6
AT1G76980.1	AT1G76980	-1.85241	0.0319838	0.499939	4697	3757	-0.322158	protein_coding	FUNCTIONS IN: molecular_function unknown
AT1G70120.1	AT1G70120	-1.85207	0.032008	0.499939	15621	12121	-0.365978	protein_coding	Protein of unknown function (DUF1163)
AT3G15115.1	AT3G15115	-1.85183	0.0320254	0.499939	381	305	-0.320982	protein_coding	unknown protein
AT1G20740.1	AT1G20740	-1.85129	0.0320639	0.499939	39914	30275	-0.398768	protein_coding	Protein of unknown function (DUF833)
AT1G50060.1	AT1G50060	-1.85093	0.0320898	0.499939	735	574	-0.356694	protein_coding	CAP (Cysteine-rich secretory proteins, Antigen 5, and Pathogenesis-related 1 protein) superfamily protein
AT1G48860.1	AT1G48860	-1.85075	0.0321028	0.499939	41328	31245	-0.403494	protein_coding	RNA 3'-terminal phosphate cyclase/enolpyruvate transferase, alpha/beta
AT5G36850.1	AT5G36850	-1.84917	0.0322163	0.499939	870	650	-0.420576	transposable_element_gene	similar to Ulp1 protease family protein [Arabidopsis thaliana] (TAIR:AT1G27780.1)
AT4G18580.2	AT4G18580	-1.84862	0.0322565	0.499939	2647.2	2175.6	-0.283054	protein_coding	unknown protein
AT1G05670.1	AT1G05670	-1.84706	0.0323694	0.499939	42028	32095	-0.389002	protein_coding	Pentatricopeptide repeat (PPR-like) superfamily protein
AT1G75200.1	AT1G75200	-1.84698	0.0323751	0.499939	1308	1068	-0.292451	protein_coding	flavodoxin family protein / radical SAM domain-containing protein
AT1G29610.1	AT1G29610	-1.84506	0.0325145	0.499939	674	560	-0.267322	NA	NA
AT5G17000.1	AT5G17000	-1.84478	0.0325348	0.499939	11602	9276	-0.322799	protein_coding	Zinc-binding dehydrogenase family protein
AT1G46984.1	AT1G46984	-1.84428	0.0325712	0.499939	11609	9413	-0.302517	protein_coding	F-box family protein
AT5G13210.1	AT5G13210	-1.84338	0.0326366	0.499939	354	285	-0.312787	protein_coding	Uncharacterised conserved protein UCP015417, vWA
AT4G25360.2	AT4G25360	-1.84007	0.0328791	0.499939	1300	1024	-0.344296	protein_coding	TRICHOME BIREFRINGENCE-LIKE 18
AT2G30500.1	AT2G30500	-1.83972	0.0329048	0.499939	1351	1074	-0.331034	protein_coding	Kinase interacting (KIP1-like) family protein
AT5G24120.1	AT5G24120	-1.83967	0.0329083	0.499939	16395	12130	-0.434676	protein_coding	sigma factor E
AT1G27710.2	AT1G27710	-1.83942	0.0329265	0.499939	10648	8272	-0.364274	protein_coding	Glycine-rich protein family
AT3G49540.1	AT3G49540	-1.83881	0.0329716	0.499939	4372	3312	-0.400591	protein_coding	unknown protein
AT2G05910.1	AT2G05910	-1.83867	0.0329821	0.499939	380	306	-0.312468	protein_coding	Protein of unknown function (DUF567)
AT1G01900.1	AT1G01900	-1.83861	0.0329865	0.499939	2033	1620	-0.327616	protein_coding	subtilase family protein
AT1G30370.1	AT1G30370	-1.83846	0.0329977	0.499939	21267	17290	-0.298679	protein_coding	alpha/beta-Hydrolases superfamily protein
AT1G02870.1	AT1G02870	-1.83809	0.0330244	0.499939	330	253	-0.383329	protein_coding	FUNCTIONS IN: molecular_function unknown
AT1G12410.1	AT1G12410	-1.83696	0.0331075	0.499939	15143	11831	-0.356079	protein_coding	CLP protease proteolytic subunit 2
AT3G09260.1	AT3G09260	-1.83691	0.0331115	0.499939	16548	12761	-0.374915	protein_coding	Glycosyl hydrolase superfamily protein
AT4G23670.1	AT4G23670	-1.83638	0.033151	0.499939	35178	24303	-0.533539	protein_coding	Polyketide cyclase/dehydrase and lipid transport superfamily protein
AT2G17080.1	AT2G17080	-1.83624	0.0331609	0.499939	13248	10919	-0.278934	protein_coding	Arabidopsis protein of unknown function (DUF241)
AT3G28190.1	AT3G28190	-1.83623	0.0331617	0.499939	140	99	-0.499926	protein_coding	unknown protein
AT3G49440.1	AT3G49440	-1.83615	0.0331676	0.499939	40034	28114	-0.509937	protein_coding	F-box associated ubiquitination effector family protein
AT1G35090.1	AT1G35090	-1.83553	0.0332138	0.499939	14279	11068	-0.3675	transposable_element_gene	similar to unknown protein [Arabidopsis thaliana] (TAIR:AT4G19300.1)
AT3G09020.1	AT3G09020	-1.83549	0.0332167	0.499939	333	253	-0.396385	protein_coding	alpha 1,4-glycosyltransferase family protein
AT5G64610.1	AT5G64610	-1.8348	0.033268	0.499939	779	600	-0.376661	protein_coding	histone acetyltransferase of the MYST family 1
AT1G29810.1	AT1G29810	-1.83454	0.0332868	0.499939	575	466	-0.303232	protein_coding	Transcriptional coactivator/pterin dehydratase
AT1G72330.2	AT1G72330	-1.83424	0.0333089	0.499939	11093	8283	-0.421424	protein_coding	alanine aminotransferase 2
AT3G48880.2	AT3G48880	-1.83361	0.033356	0.499939	20636	15721	-0.39247	protein_coding	RNI-like superfamily protein
AT1G19270.1	AT1G19270	-1.8335	0.0333638	0.499939	20786	16074	-0.370883	protein_coding	DA1
AT3G27490.1	AT3G27490	-1.83336	0.0333747	0.499939	18468	14571	-0.341928	protein_coding	Cysteine/Histidine-rich C1 domain family protein
AT5G51900.1	AT5G51900	-1.83333	0.0333771	0.499939	1397	1126	-0.311125	protein_coding	Cytochrome P450 family protein
AT5G16110.1	AT5G16110	-1.83138	0.0335222	0.499939	2312	1806	-0.356344	protein_coding	unknown protein
AT1G03770.1	AT1G03770	-1.83131	0.0335271	0.499939	31592	22519	-0.488417	protein_coding	RING 1B
AT1G26798.1	AT1G26798	-1.83043	0.0335931	0.499939	35031	25966	-0.432008	protein_coding	Plant self-incompatibility protein S1 family
AT4G10430.3	AT4G10430	-1.83042	0.0335937	0.499939	1723	1364	-0.337079	protein_coding	TMPIT-like protein
AT4G32140.1	AT4G32140	-1.83018	0.0336113	0.499939	23097	17350	-0.41277	protein_coding	EamA-like transporter family
AT2G45470.1	AT2G45470	-1.82893	0.0337047	0.499939	304	219	-0.47314	protein_coding	FASCICLIN-like arabinogalactan protein 8
AT2G18560.1	AT2G18560	-1.82885	0.0337107	0.499939	747	611	-0.289936	protein_coding	UDP-Glycosyltransferase superfamily protein
AT1G29520.1	AT1G29520	-1.82794	0.0337793	0.499939	5774	4690	-0.299983	protein_coding	AWPM-19-like family protein
AT5G45540.1	AT5G45540	-1.82758	0.0338065	0.499939	10162	7958	-0.352707	protein_coding	Protein of unknown function (DUF594)
AT5G55310.1	AT5G55310	-1.82692	0.0338557	0.499939	31159	22501	-0.46966	protein_coding	DNA topoisomerase 1 beta
AT1G70430.1	AT1G70430	-1.82667	0.0338747	0.499939	1134	955	-0.247848	protein_coding	Protein kinase superfamily protein
AT4G23910.1	AT4G23910	-1.82611	0.0339168	0.499939	38508	27207	-0.50118	protein_coding	unknown protein
AT4G09190.1	AT4G09190	-1.82569	0.0339484	0.499939	35624	24340	-0.54952	protein_coding	F-box and associated interaction domains-containing protein
AT4G13345.2	AT4G13345	-1.8253	0.0339778	0.499939	1993.4	1615.9	-0.302893	protein_coding	Serinc-domain containing serine and sphingolipid biosynthesis protein
AT1G74840.1	AT1G74840	-1.82431	0.0340523	0.499939	25456	18647	-0.449062	protein_coding	Homeodomain-like superfamily protein
AT1G77030.1	AT1G77030	-1.82409	0.0340689	0.499939	24262	18608	-0.382775	protein_coding	hydrolases, acting on acid anhydrides, in phosphorus-containing anhydrides;ATP-dependent helicases;nucleic acid binding;ATP binding;RNA binding;helicases
AT1G26290.1	AT1G26290	-1.82331	0.0341283	0.499939	29170	20539	-0.506119	protein_coding	unknown protein
AT3G27610.1	AT3G27610	-1.82136	0.0342758	0.499939	31111	22416	-0.472896	protein_coding	Nucleotidylyl transferase superfamily protein
AT5G01620.1	AT5G01620	-1.82069	0.0343267	0.499939	27607	22661	-0.284823	protein_coding	TRICHOME BIREFRINGENCE-LIKE 35
AT5G25890.1	AT5G25890	-1.82059	0.0343347	0.499939	1053	838	-0.329483	protein_coding	indole-3-acetic acid inducible 28
AT1G67560.1	AT1G67560	-1.82009	0.0343728	0.499939	1891	1557	-0.28038	protein_coding	PLAT/LH2 domain-containing lipoxygenase family protein
AT1G62670.1	AT1G62670	-1.81893	0.0344611	0.499939	33601	24546	-0.453016	protein_coding	rna processing factor 2
AT3G28080.1	AT3G28080	-1.81794	0.0345364	0.499939	221	194	-0.18799	protein_coding	nodulin MtN21 /EamA-like transporter family protein
AT3G15620.2	AT3G15620	-1.81784	0.034544	0.499939	38377	28800	-0.414173	protein_coding	DNA photolyase family protein
AT1G17345.1	AT1G17345	-1.8178	0.0345473	0.499939	394	310	-0.345927	protein_coding	SAUR-like auxin-responsive protein family
AT1G54370.1	AT1G54370	-1.81606	0.0346803	0.499939	30815	22299	-0.466654	protein_coding	sodium hydrogen exchanger 5
AT1G07870.1	AT1G07870	-1.81543	0.0347293	0.499939	24531	19530	-0.328914	protein_coding	Protein kinase superfamily protein
AT2G31190.1	AT2G31190	-1.81535	0.0347353	0.499939	9785	7832	-0.321191	protein_coding	Protein of unknown function, DUF647
AT2G41830.1	AT2G41830	-1.81513	0.0347517	0.499939	10192	8097	-0.331978	protein_coding	Uncharacterized protein
AT2G42470.1	AT2G42470	-1.81441	0.034807	0.499939	8415	6666	-0.336142	protein_coding	TRAF-like family protein
AT5G12870.1	AT5G12870	-1.81411	0.0348304	0.499939	7078	5530	-0.356062	protein_coding	myb domain protein 46
AT1G22985.1	AT1G22985	-1.81385	0.0348504	0.499939	1722	1366	-0.334128	protein_coding	Integrase-type DNA-binding superfamily protein
AT1G07985.1	AT1G07985	-1.8135	0.0348771	0.499939	33141	23940	-0.469194	protein_coding	Expressed protein
AT2G40290.2	AT2G40290	-1.81347	0.0348797	0.499939	35828	25413	-0.495521	protein_coding	Eukaryotic translation initiation factor 2 subunit 1
AT2G18130.1	AT2G18130	-1.81316	0.0349035	0.499939	476	367	-0.375182	protein_coding	purple acid phosphatase 11
AT1G51830.1	AT1G51830	-1.81291	0.0349226	0.499939	654	513	-0.350332	protein_coding	Leucine-rich repeat protein kinase family protein
AT5G23410.1	AT5G23410	-1.81212	0.0349836	0.499939	377	300	-0.329602	other_rna	FUNCTIONS IN: molecular_function unknown
AT1G09812.1	AT1G09812	-1.81185	0.0350045	0.499939	38304	30353	-0.335656	protein_coding	unknown protein
AT2G06095.1	AT2G06095	-1.81145	0.0350354	0.499939	23472	16745	-0.48721	protein_coding	unknown protein
AT4G08990.1	AT4G08990	-1.81131	0.0350467	0.499939	844	682	-0.307471	protein_coding	DNA (cytosine-5-)-methyltransferase family protein
AT1G01320.1	AT1G01320	-1.81091	0.0350778	0.499939	1753	1383	-0.342025	protein_coding	Tetratricopeptide repeat (TPR)-like superfamily protein
AT5G20120.1	AT5G20120	-1.81019	0.035133	0.499939	969	720	-0.4285	protein_coding	unknown protein
AT1G21110.1	AT1G21110	-1.81015	0.0351365	0.499939	1031	830	-0.312861	protein_coding	O-methyltransferase family protein
AT3G62800.2	AT3G62800	-1.80882	0.0352394	0.499939	1876	1477	-0.34499	protein_coding	double-stranded-RNA-binding protein 4
AT2G21050.1	AT2G21050	-1.80867	0.0352509	0.499939	17480	12400	-0.495365	protein_coding	like AUXIN RESISTANT 2
AT4G35570.1	AT4G35570	-1.80677	0.035399	0.499939	37698	26407	-0.513568	protein_coding	high mobility group B5
AT1G60180.1	AT1G60180	-1.80672	0.035403	0.499939	573	452	-0.342212	pseudogene	pseudogene of F-box family protein
AT1G62970.1	AT1G62970	-1.80517	0.0355239	0.499939	12731	10642	-0.258576	protein_coding	Chaperone DnaJ-domain superfamily protein
AT5G03990.1	AT5G03990	-1.80507	0.0355315	0.499939	23226	17730	-0.389548	protein_coding	unknown protein
AT5G10680.1	AT5G10680	-1.8049	0.035545	0.499939	334	253	-0.400711	protein_coding	calmodulin-binding protein-related
AT1G51420.1	AT1G51420	-1.80457	0.0355707	0.499939	12115	9582	-0.338396	protein_coding	sucrose-phosphatase 1
AT2G27980.1	AT2G27980	-1.80453	0.0355743	0.499939	19265	15020	-0.359097	protein_coding	Acyl-CoA N-acyltransferase with RING/FYVE/PHD-type zinc finger domain
AT1G78510.2	AT1G78510	-1.80426	0.0355952	0.499939	1234	990	-0.317842	protein_coding	solanesyl diphosphate synthase 1
AT2G47400.1	AT2G47400	-1.80321	0.0356776	0.499939	22540	16711	-0.431689	protein_coding	CP12 domain-containing protein 1
AT1G53690.1	AT1G53690	-1.80318	0.0356802	0.499939	129	102	-0.338802	protein_coding	DNA directed RNA polymerase, 7 kDa subunit
AT2G41770.1	AT2G41770	-1.80234	0.0357462	0.499939	6978	5362	-0.380042	protein_coding	Protein of unknown function (DUF288)
AT3G13870.1	AT3G13870	-1.80148	0.0358134	0.499939	995	766	-0.377352	protein_coding	Root hair defective 3 GTP-binding protein (RHD3)
AT1G43870.1	AT1G43870	-1.80106	0.0358468	0.499939	5293	4184	-0.339203	transposable_element_gene	similar to myosin heavy chain-related [Arabidopsis thaliana] (TAIR:AT4G08113.1)
AT4G08870.1	AT4G08870	-1.80099	0.0358524	0.499939	478	398	-0.264242	protein_coding	Arginase/deacetylase superfamily protein
AT3G48470.1	AT3G48470	-1.80073	0.0358727	0.499939	4467	3520	-0.343731	protein_coding	embryo defective 2423
AT2G46255.1	AT2G46255	-1.80051	0.0358903	0.499939	94	71	-0.404842	mirna	MIR159C; miRNA
AT1G65580.1	AT1G65580	-1.80044	0.0358954	0.499939	13341	9919	-0.4276	protein_coding	Endonuclease/exonuclease/phosphatase family protein
AT4G34070.1	AT4G34070	-1.80013	0.0359197	0.499939	13853	11170	-0.310569	protein_coding	Calcium-binding EF-hand family protein
AT2G40910.2	AT2G40910	-1.79992	0.0359368	0.499939	3902	3032	-0.363944	protein_coding	F-box and associated interaction domains-containing protein
AT1G66670.1	AT1G66670	-1.79977	0.0359484	0.499939	1094	838	-0.384591	protein_coding	CLP protease proteolytic subunit 3
AT5G25120.1	AT5G25120	-1.79971	0.0359534	0.499939	2322	1786	-0.378636	protein_coding	ytochrome p450, family 71, subfamily B, polypeptide 11
AT1G78040.2	AT1G78040	-1.79857	0.036043	0.499939	21073	16853	-0.32239	protein_coding	Pollen Ole e 1 allergen and extensin family protein
AT3G18600.1	AT3G18600	-1.79823	0.0360701	0.499939	21708	15732	-0.464525	protein_coding	P-loop containing nucleoside triphosphate hydrolases superfamily protein
AT1G60860.1	AT1G60860	-1.79818	0.0360746	0.499939	2910	2178	-0.418015	protein_coding	ARF-GAP domain 2
AT1G19390.1	AT1G19390	-1.79761	0.0361198	0.499939	20771	15935	-0.382372	protein_coding	Wall-associated kinase family protein
AT1G70410.3	AT1G70410	-1.79748	0.0361298	0.499939	2903	2179	-0.413878	protein_coding	beta carbonic anhydrase 4
AT1G50870.1	AT1G50870	-1.79746	0.0361316	0.499939	1081	843	-0.358762	protein_coding	F-box and associated interaction domains-containing protein
AT1G17270.1	AT1G17270	-1.79717	0.0361544	0.499939	3645	2961	-0.299834	protein_coding	O-fucosyltransferase family protein
AT1G78070.2	AT1G78070	-1.7964	0.0362156	0.499939	5390.4	4166.5	-0.371556	protein_coding	Transducin/WD40 repeat-like superfamily protein
AT3G42340.1	AT3G42340	-1.79583	0.0362611	0.499939	925	738	-0.325833	transposable_element_gene	similar to unknown protein [Arabidopsis thaliana] (TAIR:AT1G52960.1)
AT4G22550.1	AT4G22550	-1.79562	0.0362779	0.499939	25734	19322	-0.413431	protein_coding	Phosphatidic acid phosphatase (PAP2) family protein
AT1G10910.1	AT1G10910	-1.79545	0.0362914	0.499939	853	740	-0.20502	protein_coding	Pentatricopeptide repeat (PPR) superfamily protein
AT3G43210.1	AT3G43210	-1.79543	0.0362925	0.499939	1430	1178	-0.279676	protein_coding	ATP binding microtubule motor family protein
AT4G30630.1	AT4G30630	-1.79518	0.0363124	0.499939	5714	4589	-0.316321	protein_coding	unknown protein
AT4G27920.1	AT4G27920	-1.79466	0.0363538	0.499939	24558	18269	-0.426795	protein_coding	PYR1-like 10
AT2G38410.1	AT2G38410	-1.79442	0.0363734	0.499939	468	398	-0.23374	protein_coding	ENTH/VHS/GAT family protein
AT4G29000.1	AT4G29000	-1.7939	0.0364146	0.499939	2207	1711	-0.367247	protein_coding	Tesmin/TSO1-like CXC domain-containing protein
AT3G27480.1	AT3G27480	-1.79385	0.0364187	0.499939	2320	1816	-0.353361	protein_coding	Cysteine/Histidine-rich C1 domain family protein
AT1G50220.1	AT1G50220	-1.79306	0.0364818	0.499939	21369	16906	-0.337984	protein_coding	unknown protein
AT5G54067.1	AT5G54067	-1.79226	0.0365454	0.499939	4169	3256	-0.356601	protein_coding	unknown protein
AT5G67520.1	AT5G67520	-1.79072	0.0366694	0.499939	2319	1770	-0.389753	protein_coding	adenosine-5'-phosphosulfate (APS) kinase 4
AT5G43070.1	AT5G43070	-1.79052	0.0366848	0.499939	973	774	-0.330106	protein_coding	WPP domain protein 1
AT1G53460.1	AT1G53460	-1.79043	0.0366924	0.499939	369	283	-0.382819	protein_coding	BEST Arabidopsis thaliana protein match is: Ran BP2/NZF zinc finger-like superfamily protein (TAIR:AT1G70650.2)
AT2G16385.1	AT2G16385	-1.78986	0.036738	0.499939	1138	908	-0.325736	protein_coding	unknown protein
AT3G50550.1	AT3G50550	-1.78975	0.0367471	0.499939	621	513	-0.275634	protein_coding	unknown protein
AT1G29180.1	AT1G29180	-1.78783	0.036902	0.499939	1504	1186	-0.342701	protein_coding	Cysteine/Histidine-rich C1 domain family protein
AT3G48425.1	AT3G48425	-1.7861	0.0370419	0.499939	3596	2827	-0.347121	protein_coding	DNAse I-like superfamily protein
AT3G15850.1	AT3G15850	-1.78543	0.0370954	0.499939	987	816	-0.274481	protein_coding	fatty acid desaturase 5
AT5G45470.1	AT5G45470	-1.78379	0.0372291	0.499939	3583	2913	-0.298662	protein_coding	Protein of unknown function (DUF594)
AT1G69830.1	AT1G69830	-1.78368	0.0372376	0.499939	15494	12307	-0.332231	protein_coding	alpha-amylase-like 3
AT3G02760.1	AT3G02760	-1.78349	0.0372533	0.499939	40367	30960	-0.382771	protein_coding	Class II aaRS and biotin synthetases superfamily protein
AT2G38480.1	AT2G38480	-1.78148	0.0374169	0.499939	332	262	-0.341616	protein_coding	Uncharacterised protein family (UPF0497)
AT1G50960.1	AT1G50960	-1.78136	0.037427	0.499939	24477	18471	-0.406165	protein_coding	gibberellin 2-oxidase 7
AT2G36710.1	AT2G36710	-1.78077	0.0374754	0.499939	2206	1725	-0.354836	protein_coding	Pectin lyase-like superfamily protein
AT3G44100.1	AT3G44100	-1.78061	0.0374883	0.499939	37136	27112	-0.453887	protein_coding	MD-2-related lipid recognition domain-containing protein
AT3G02960.1	AT3G02960	-1.78038	0.0375065	0.499939	123	100	-0.298658	protein_coding	Heavy metal transport/detoxification superfamily protein
AT1G60810.1	AT1G60810	-1.77986	0.0375496	0.499939	24995	19073	-0.390108	protein_coding	ATP-citrate lyase A-2
AT2G17250.1	AT2G17250	-1.77973	0.03756	0.499939	11307	9349	-0.274332	protein_coding	CCAAT-binding factor
AT2G04440.1	AT2G04440	-1.77966	0.037566	0.499939	1849	1414	-0.386963	protein_coding	MutT/nudix family protein
AT1G09450.1	AT1G09450	-1.77843	0.0376666	0.499939	21146	17029	-0.312391	protein_coding	Protein kinase superfamily protein
AT4G13840.1	AT4G13840	-1.77839	0.0376697	0.499939	3973	3290	-0.272141	protein_coding	HXXXD-type acyl-transferase family protein
AT5G23170.1	AT5G23170	-1.77828	0.0376792	0.499939	336	254	-0.403633	protein_coding	Protein kinase superfamily protein
AT1G07400.1	AT1G07400	-1.77659	0.0378182	0.499939	1692	1377	-0.297201	protein_coding	HSP20-like chaperones superfamily protein
AT5G08560.2	AT5G08560	-1.77638	0.0378355	0.499939	27923	18955	-0.558875	protein_coding	transducin family protein / WD-40 repeat family protein
AT1G61440.1	AT1G61440	-1.77637	0.0378359	0.499939	20582	15663	-0.394023	protein_coding	S-locus lectin protein kinase family protein
AT1G64130.1	AT1G64130	-1.77539	0.0379167	0.499939	2790	2201	-0.342106	protein_coding	Polyketide cyclase/dehydrase and lipid transport superfamily protein
AT1G26799.1	AT1G26799	-1.77533	0.0379218	0.499939	722	560	-0.366572	protein_coding	Plant self-incompatibility protein S1 family
AT2G41945.2	AT2G41945	-1.77469	0.0379744	0.499939	8409	6756	-0.315765	protein_coding	unknown protein
AT4G07410.2	AT4G07410	-1.77409	0.0380239	0.499939	597	476	-0.326769	protein_coding	Transducin family protein / WD-40 repeat family protein
AT2G22490.1	AT2G22490	-1.77322	0.0380964	0.499939	79	42	-0.911463	protein_coding	Cyclin D2;1
AT2G16950.2	AT2G16950	-1.77265	0.0381436	0.499939	1405	1109	-0.341311	protein_coding	transportin 1
AT1G63680.1	AT1G63680	-1.77249	0.0381569	0.499939	10584	8856	-0.257158	protein_coding	acid-amino acid ligases;ligases;ATP binding;ATP binding;ligases
AT2G28890.1	AT2G28890	-1.77217	0.038183	0.499939	18311	13693	-0.419272	protein_coding	poltergeist like 4
AT2G46810.1	AT2G46810	-1.77205	0.0381927	0.499939	226	187	-0.273285	protein_coding	basic helix-loop-helix (bHLH) DNA-binding superfamily protein
AT5G60500.1	AT5G60500	-1.77122	0.0382624	0.499939	82	51	-0.685127	protein_coding	Undecaprenyl pyrophosphate synthetase family protein
AT1G31510.1	AT1G31510	-1.77056	0.0383173	0.499939	3126	2390	-0.387307	protein_coding	F-box associated ubiquitination effector family protein
AT1G53000.1	AT1G53000	-1.77053	0.0383198	0.499939	13593	10738	-0.340139	protein_coding	Nucleotide-diphospho-sugar transferases superfamily protein
AT2G41870.1	AT2G41870	-1.76976	0.0383839	0.499939	230	163	-0.496762	protein_coding	Remorin family protein
AT4G04090.1	AT4G04090	-1.76872	0.0384702	0.499939	475	380	-0.321928	protein_coding	BTB/POZ domain-containing protein
AT5G02580.2	AT5G02580	-1.76709	0.0386068	0.499939	31171	23626	-0.399829	protein_coding	Plant protein 1589 of unknown function
AT3G01920.1	AT3G01920	-1.76592	0.0387049	0.499939	19287	15252	-0.33863	protein_coding	DHBP synthase RibB-like alpha/beta domain
AT1G16440.1	AT1G16440	-1.7654	0.038748	0.499939	33232	25079	-0.406093	protein_coding	root hair specific 3
AT1G33230.1	AT1G33230	-1.76434	0.0388376	0.499939	4398	3426	-0.360322	protein_coding	TMPIT-like protein
AT1G22140.2	AT1G22140	-1.76405	0.0388616	0.499939	3622.9	2921.3	-0.310534	protein_coding	unknown protein
AT1G58250.1	AT1G58250	-1.76387	0.0388768	0.499939	3837	3063	-0.325033	protein_coding	Golgi-body localisation protein domain ;RNA pol II promoter Fmp27 protein domain
AT1G07230.1	AT1G07230	-1.7634	0.0389167	0.499939	2770	2144	-0.369581	protein_coding	non-specific phospholipase C1
AT3G16340.1	AT3G16340	-1.76303	0.0389476	0.499939	2862	2294	-0.319158	protein_coding	pleiotropic drug resistance 1
AT5G13600.1	AT5G13600	-1.76222	0.0390164	0.499939	34327	26124	-0.393968	protein_coding	Phototropic-responsive NPH3 family protein
AT2G04420.1	AT2G04420	-1.76163	0.0390659	0.499939	24817	18458	-0.427082	protein_coding	Polynucleotidyl transferase, ribonuclease H-like superfamily protein
AT5G46315.1	AT3G13857	-1.76158	0.03907	0.499939	20260	15836	-0.355426	protein_coding	unknown protein
AT3G26618.1	AT3G26618	-1.76156	0.0390715	0.499939	1715	1332	-0.364614	protein_coding	eukaryotic release factor 1-3
AT1G71500.1	AT1G71500	-1.76133	0.0390912	0.499939	211	166	-0.34606	protein_coding	Rieske (2Fe-2S) domain-containing protein
AT3G18640.1	AT3G18640	-1.76109	0.0391114	0.499939	2117	1616	-0.389594	protein_coding	Zinc finger C-x8-C-x5-C-x3-H type family protein
AT1G06360.1	AT1G06360	-1.76078	0.039138	0.499939	603	508	-0.24733	protein_coding	Fatty acid desaturase family protein
AT5G43300.1	AT5G43300	-1.75993	0.0392097	0.499939	21505	16367	-0.393882	protein_coding	PLC-like phosphodiesterases superfamily protein
AT1G66360.1	AT1G66360	-1.75989	0.0392131	0.499939	8319	6699	-0.312464	protein_coding	Calcium-dependent lipid-binding (CaLB domain) family protein
AT1G65860.1	AT1G65860	-1.75947	0.0392492	0.499939	10765	8775	-0.294877	protein_coding	flavin-monooxygenase glucosinolate S-oxygenase 1
AT2G42480.1	AT2G42480	-1.75903	0.0392865	0.499939	12561	9443	-0.411634	protein_coding	TRAF-like family protein
AT1G17900.1	AT1G17900	-1.75804	0.03937	0.499939	978	760	-0.363835	transposable_element_gene	similar to unknown protein [Arabidopsis thaliana] (TAIR:AT5G27590.1)
AT1G53200.2	AT1G53200	-1.75762	0.0394062	0.499939	149	118	-0.336525	protein_coding	unknown protein
AT5G06860.1	AT5G06860	-1.75738	0.0394266	0.499939	11607	9441	-0.297984	protein_coding	polygalacturonase inhibiting protein 1
AT5G54620.1	AT5G54620	-1.75733	0.0394311	0.499939	718	567	-0.340635	protein_coding	Ankyrin repeat family protein
AT3G17609.2	AT3G17609	-1.75666	0.0394881	0.499939	27011	20356	-0.408093	protein_coding	HY5-homolog
AT1G69270.1	AT1G69270	-1.75657	0.0394959	0.499939	5093	3988	-0.35285	protein_coding	receptor-like protein kinase 1
AT3G29636.1	AT3G29636	-1.75551	0.0395858	0.499939	2555	2096	-0.285685	protein_coding	transferase-related
AT2G23050.1	AT2G23050	-1.75529	0.0396051	0.499939	3512	2848	-0.302344	protein_coding	Phototropic-responsive NPH3 family protein
AT3G42786.1	AT3G42786	-1.75429	0.0396902	0.499939	7229	5921	-0.287955	protein_coding	unknown protein
AT1G12380.1	AT1G12380	-1.75381	0.0397315	0.499939	27095	20242	-0.420675	protein_coding	unknown protein
AT4G17505.1	AT4G17505	-1.75357	0.0397519	0.499939	6918	5581	-0.309831	protein_coding	Protein of Unknown Function (DUF239)
AT1G79760.1	AT1G79760	-1.75269	0.0398274	0.499939	1521	1303	-0.223183	protein_coding	downstream target of AGL15-4
AT1G19290.1	AT1G19290	-1.75241	0.0398515	0.499939	23217	19096	-0.281911	protein_coding	Pentatricopeptide repeat (PPR) superfamily protein
AT1G63740.1	AT1G63740	-1.75137	0.0399412	0.499939	8507	6997	-0.281914	protein_coding	Disease resistance protein (TIR-NBS-LRR class) family
AT4G37640.1	AT4G37640	-1.75137	0.0399409	0.499939	4683	3722	-0.331355	protein_coding	calcium ATPase 2
AT3G44460.1	AT3G44460	-1.75132	0.0399458	0.499939	6956	5831	-0.254515	protein_coding	Basic-leucine zipper (bZIP) transcription factor family protein
AT3G20910.1	AT3G20910	-1.75104	0.0399696	0.499939	1672	1239	-0.432399	protein_coding	nuclear factor Y, subunit A9
AT4G35730.1	AT4G35730	-1.75083	0.0399879	0.499939	36958	25928	-0.511376	protein_coding	Regulator of Vps4 activity in the MVB pathway protein
AT3G27120.1	AT3G27120	-1.7502	0.0400417	0.499939	31676	23954	-0.403124	protein_coding	P-loop containing nucleoside triphosphate hydrolases superfamily protein
AT1G47210.2	AT1G47210	-1.74985	0.0400717	0.499939	9592	7492	-0.356481	protein_coding	cyclin-dependent protein kinase 3;2
AT1G64410.1	AT1G64410	-1.74936	0.0401145	0.499939	355	303	-0.228501	transposable_element_gene	similar to unknown protein [Arabidopsis thaliana] (TAIR:AT1G52960.1)
AT1G65640.1	AT1G65640	-1.74866	0.0401751	0.499939	20794	15799	-0.396334	protein_coding	DegP protease 4
AT1G05710.4	AT1G05710	-1.74858	0.0401821	0.499939	8329	6402	-0.379621	protein_coding	basic helix-loop-helix (bHLH) DNA-binding superfamily protein
AT5G26770.3	AT5G26770	-1.74811	0.0402225	0.499939	4706	3934	-0.258504	protein_coding	unknown protein
AT2G28550.1	AT2G28550	-1.74809	0.040224	0.499939	32402	23692	-0.451683	protein_coding	related to AP2.7
AT4G21215.1	AT4G21215	-1.74775	0.0402537	0.499939	27456	21419	-0.35823	protein_coding	unknown protein
AT1G46408.1	AT1G46408	-1.74509	0.0404847	0.499939	25803	19095	-0.434344	protein_coding	AGAMOUS-like 97
AT1G72150.1	AT1G72150	-1.74446	0.040539	0.499939	694	495	-0.487507	protein_coding	PATELLIN 1
AT5G57380.1	AT5G57380	-1.74441	0.0405439	0.499939	10783	8230	-0.389794	protein_coding	Fibronectin type III domain-containing protein
AT5G25320.1	AT5G25320	-1.7441	0.0405705	0.499939	129	101	-0.353016	protein_coding	ACT-like superfamily protein
AT1G61100.1	AT1G61100	-1.74406	0.0405739	0.499939	226	175	-0.368968	protein_coding	disease resistance protein (TIR class), putative
AT2G46210.1	AT2G46210	-1.74381	0.0405963	0.499939	211	167	-0.337395	protein_coding	Fatty acid/sphingolipid desaturase
AT1G70720.1	AT1G70720	-1.74331	0.0406398	0.499939	597	459	-0.379237	protein_coding	Plant invertase/pectin methylesterase inhibitor superfamily protein
AT2G40475.1	AT2G40475	-1.74308	0.0406598	0.499939	13083	10751	-0.283223	protein_coding	unknown protein
AT1G60240.1	AT1G60240	-1.743	0.0406672	0.499939	1669	1293	-0.368262	protein_coding	NAC (No Apical Meristem) domain transcriptional regulator superfamily protein
AT1G78690.1	AT1G78690	-1.74263	0.0406991	0.499939	22270	17469	-0.350305	protein_coding	Phospholipid/glycerol acyltransferase family protein
AT3G03590.1	AT3G03590	-1.74253	0.040708	0.499939	612	485	-0.335547	protein_coding	SWIB/MDM2 domain superfamily protein
AT1G48730.1	AT1G48730	-1.74205	0.0407498	0.499939	4998	3959	-0.336215	protein_coding	unknown protein
AT5G14940.1	AT5G14940	-1.74181	0.0407705	0.499939	412	320	-0.364572	protein_coding	Major facilitator superfamily protein
AT3G59650.1	AT3G59650	-1.74148	0.0408002	0.499939	28553	21427	-0.414212	protein_coding	mitochondrial ribosomal protein L51/S25/CI-B8 family protein
AT5G02180.1	AT5G02180	-1.73928	0.0409927	0.499939	39784	30782	-0.370101	protein_coding	Transmembrane amino acid transporter family protein
AT2G28910.1	AT2G28910	-1.73849	0.0410624	0.499939	1696	1336	-0.344216	protein_coding	CAX interacting protein 4
AT3G29020.2	AT3G29020	-1.73779	0.0411237	0.499939	82	59	-0.474909	protein_coding	myb domain protein 110
AT1G58190.1	AT1G58190	-1.73748	0.0411511	0.499939	6533	5187	-0.332845	protein_coding	receptor like protein 9
AT1G79410.1	AT1G79410	-1.73745	0.041154	0.499939	1090	863	-0.336896	protein_coding	organic cation/carnitine transporter5
AT4G04630.1	AT4G04630	-1.73604	0.0412785	0.499939	10060	8401	-0.259997	protein_coding	Protein of unknown function, DUF584
AT5G66440.1	AT5G66440	-1.7357	0.0413086	0.499939	7507	6149	-0.287885	protein_coding	unknown protein
AT5G46720.1	AT5G46720	-1.73491	0.0413785	0.499939	537	439	-0.290701	protein_coding	AIG2-like (avirulence induced gene) family protein
AT5G58640.2	AT5G58640	-1.7347	0.0413974	0.499939	704	570	-0.304614	protein_coding	Selenoprotein, Rdx type
AT2G15740.1	AT2G15740	-1.73451	0.0414143	0.499939	3213	2471	-0.378826	protein_coding	C2H2-like zinc finger protein
AT2G29390.5	AT2G29390	-1.73424	0.0414379	0.499939	10492	8334	-0.332209	protein_coding	sterol 4-alpha-methyl-oxidase 2-2
AT5G10010.1	AT5G10010	-1.73354	0.0414998	0.499939	239	194	-0.300954	protein_coding	unknown protein
AT5G50860.1	AT5G50860	-1.73353	0.0415006	0.499939	366	297	-0.301381	protein_coding	Protein kinase superfamily protein
AT1G55170.1	AT1G55170	-1.73326	0.0415247	0.499939	45560	36886	-0.304694	protein_coding	unknown protein
AT5G53710.1	AT5G53710	-1.73319	0.0415311	0.499939	5506	4264	-0.368797	protein_coding	unknown protein
AT1G56580.1	AT1G56580	-1.73237	0.0416035	0.499939	22933	17627	-0.379638	protein_coding	Protein of unknown function, DUF538
AT2G42410.1	AT2G42410	-1.73206	0.0416317	0.499939	24676	18966	-0.379693	protein_coding	zinc finger protein 11
AT1G06230.2	AT1G06230	-1.73197	0.041639	0.499939	19185	14507	-0.40323	protein_coding	global transcription factor group E4
AT2G02610.1	AT2G02610	-1.73154	0.0416777	0.499939	2932	2364	-0.310655	protein_coding	Cysteine/Histidine-rich C1 domain family protein
AT3G18040.2	AT3G18040	-1.73058	0.0417629	0.499939	13546	10811	-0.325367	protein_coding	MAP kinase 9
AT1G80940.1	AT1G80940	-1.73049	0.0417712	0.499939	1428.2	1197.3	-0.254413	protein_coding	unknown protein
AT5G56590.1	AT5G56590	-1.73007	0.0418085	0.499939	10303	8358	-0.301835	protein_coding	O-Glycosyl hydrolases family 17 protein
AT2G24915.1	AT2G24915	-1.72974	0.0418383	0.499939	403	323	-0.319246	transposable_element_gene	similar to zinc ion binding [Arabidopsis thaliana] (TAIR:AT3G30480.1)
AT5G20580.1	AT5G20580	-1.72955	0.0418549	0.499939	1224	943	-0.376274	protein_coding	BEST Arabidopsis thaliana protein match is: FRIGIDA interacting protein 1 (TAIR:AT2G06005.1)
AT4G10020.1	AT4G10020	-1.72939	0.0418693	0.499939	1876	1580	-0.247735	protein_coding	hydroxysteroid dehydrogenase 5
AT3G26060.1	AT3G26060	-1.72921	0.0418858	0.499939	1613	1263	-0.352892	protein_coding	Thioredoxin superfamily protein
AT1G33960.1	AT1G33960	-1.729	0.0419047	0.499939	39837	28300	-0.493307	protein_coding	P-loop containing nucleoside triphosphate hydrolases superfamily protein
AT1G11990.1	AT1G11990	-1.72774	0.0420176	0.499939	4481	3623	-0.306636	protein_coding	O-fucosyltransferase family protein
AT4G17410.1	AT4G17410	-1.72761	0.0420295	0.499939	845	641	-0.398627	protein_coding	DWNN domain, a CCHC-type zinc finger
AT4G02410.1	AT4G02410	-1.72676	0.0421058	0.499939	33502	24669	-0.441548	protein_coding	Concanavalin A-like lectin protein kinase family protein
AT5G07510.3	AT5G07510	-1.72643	0.0421354	0.499939	35772	27083	-0.401443	protein_coding	glycine-rich protein 14
AT3G25440.2	AT3G25440	-1.72636	0.0421411	0.499939	7693	6147	-0.323664	protein_coding	RNA-binding CRS1 / YhbY (CRM) domain protein
AT5G61130.1	AT5G61130	-1.72588	0.0421849	0.499939	121	88	-0.459432	protein_coding	plasmodesmata callose-binding protein 1
AT4G05320.5	AT4G05320	-1.72563	0.0422069	0.499939	20718	16057	-0.367682	protein_coding	polyubiquitin 10
AT1G76405.1	AT1G76405	-1.72361	0.0423891	0.499939	23843	18291	-0.382432	protein_coding	unknown protein
AT2G04500.1	AT2G04500	-1.72345	0.0424033	0.499939	176	138	-0.350907	protein_coding	Cysteine/Histidine-rich C1 domain family protein
AT5G52770.1	AT5G52770	-1.72333	0.0424146	0.499939	23685	18514	-0.355357	protein_coding	Copper transport protein family
AT5G51390.1	AT5G51390	-1.72294	0.0424495	0.499939	718	580	-0.307931	protein_coding	unknown protein
AT3G30650.1	AT3G30650	-1.72238	0.0425005	0.499939	26790	20465	-0.388536	transposable_element_gene	similar to unknown protein [Arabidopsis thaliana] (TAIR:AT2G10175.1)
AT3G32130.1	AT3G32130	-1.72209	0.042527	0.499939	748	598	-0.322893	protein_coding	FUNCTIONS IN: molecular_function unknown
AT5G61270.2	AT5G61270	-1.72199	0.0425354	0.499939	19704	15056	-0.38815	protein_coding	phytochrome-interacting factor7
AT5G05930.1	AT5G05930	-1.72179	0.0425541	0.499939	23075	17982	-0.359777	protein_coding	guanylyl cyclase 1
AT2G21930.1	AT2G21930	-1.72159	0.0425719	0.499939	30591	23057	-0.407902	protein_coding	F-box associated ubiquitination effector family protein
AT5G12330.3	AT5G12330	-1.72063	0.0426587	0.499939	1392	1073	-0.375509	protein_coding	Lateral root primordium (LRP) protein-related
AT3G52270.1	AT3G52270	-1.72043	0.0426774	0.499939	783	638	-0.295456	protein_coding	Transcription initiation factor IIF, beta subunit
AT4G02480.1	AT4G02480	-1.71879	0.0428263	0.499939	15334	11916	-0.363834	protein_coding	AAA-type ATPase family protein
AT1G24140.1	AT1G24140	-1.71868	0.0428367	0.499939	3899	3071	-0.344396	protein_coding	Matrixin family protein
AT1G35530.1	AT1G35530	-1.71843	0.0428593	0.499939	28760	22294	-0.367408	protein_coding	DEAD/DEAH box RNA helicase family protein
AT5G52400.1	AT5G52400	-1.71818	0.0428816	0.499939	696	549	-0.342281	protein_coding	cytochrome P450, family 715, subfamily A, polypeptide 1
AT4G18140.2	AT4G18140	-1.71616	0.043066	0.499939	7226	6060	-0.253879	protein_coding	SCP1-like small phosphatase 4b
AT5G50130.1	AT5G50130	-1.71592	0.0430885	0.499939	2042	1644	-0.312773	protein_coding	NAD(P)-binding Rossmann-fold superfamily protein
AT1G21780.2	AT1G21780	-1.71551	0.0431258	0.499939	203	163	-0.316608	protein_coding	BTB/POZ domain-containing protein
AT1G29000.1	AT1G29000	-1.71424	0.0432424	0.499939	122	99	-0.301381	protein_coding	Heavy metal transport/detoxification superfamily protein
AT1G62040.1	AT1G62040	-1.71421	0.0432454	0.499939	708	550	-0.364318	protein_coding	Ubiquitin-like superfamily protein
AT3G03970.1	AT3G03970	-1.71413	0.0432528	0.499939	13147	10156	-0.372401	protein_coding	ARM repeat superfamily protein
AT1G22300.2	AT1G22300	-1.71361	0.0432997	0.499939	21363	16567	-0.366802	protein_coding	general regulatory factor 10
AT1G17830.1	AT1G17830	-1.71278	0.0433769	0.499939	409	338	-0.275078	protein_coding	Protein of unknown function (DUF789)
AT2G37520.1	AT2G37520	-1.71218	0.0434314	0.499939	25656	19487	-0.396784	protein_coding	Acyl-CoA N-acyltransferase with RING/FYVE/PHD-type zinc finger domain
AT2G30480.1	AT2G30480	-1.71099	0.0435416	0.499939	1360	1042	-0.384251	protein_coding	unknown protein
AT1G30840.1	AT1G30840	-1.71093	0.0435472	0.499939	980	771	-0.346051	protein_coding	purine permease 4
AT3G28950.1	AT3G28950	-1.71037	0.0435984	0.499939	6744	5460	-0.304704	protein_coding	AIG2-like (avirulence induced gene) family protein
AT3G47490.2	AT3G47490	-1.70987	0.0436447	0.499939	28948	21185	-0.450421	protein_coding	HNH endonuclease
AT3G27520.1	AT3G27520	-1.70986	0.0436461	0.499939	413	322	-0.359081	protein_coding	unknown protein
AT4G07820.1	AT4G07820	-1.70969	0.0436617	0.499939	2130	1713	-0.314328	protein_coding	CAP (Cysteine-rich secretory proteins, Antigen 5, and Pathogenesis-related 1 protein) superfamily protein
AT1G63855.3	AT1G63855	-1.70944	0.0436847	0.499939	39613	31213	-0.343827	protein_coding	Putative methyltransferase family protein
AT3G26500.1	AT3G26500	-1.70933	0.0436951	0.499939	2340	1895	-0.304311	protein_coding	plant intracellular ras group-related LRR 2
AT3G26160.1	AT3G26160	-1.70857	0.0437653	0.499939	11819	9475	-0.31891	protein_coding	cytochrome P450, family 71, subfamily B, polypeptide 17
AT1G56630.1	AT1G56630	-1.70661	0.0439472	0.499939	35142	24663	-0.510848	protein_coding	alpha/beta-Hydrolases superfamily protein
AT5G28646.1	AT5G28646	-1.70649	0.0439588	0.499939	153	122	-0.326651	protein_coding	TPX2 (targeting protein for Xklp2) protein family
AT1G31220.1	AT1G31220	-1.70647	0.0439602	0.499939	172	138	-0.31774	protein_coding	Formyl transferase
AT3G10160.1	AT3G10160	-1.70551	0.04405	0.499939	31473	25049	-0.329362	protein_coding	DHFS-FPGS homolog C
AT3G01370.1	AT3G01370	-1.70512	0.0440857	0.499939	149	123	-0.276654	protein_coding	CRM family member 2
AT4G31490.1	AT4G31490	-1.70487	0.0441093	0.499939	255	202	-0.336142	protein_coding	Coatomer, beta subunit
AT3G28030.1	AT3G28030	-1.70417	0.0441748	0.499939	32478	24831	-0.38732	protein_coding	5'-3' exonuclease family protein
AT2G44510.1	AT2G44510	-1.70352	0.0442358	0.499939	1205	1003	-0.264712	protein_coding	CDK inhibitor P21 binding protein
AT1G56620.1	AT1G56620	-1.70308	0.0442762	0.499939	1008	808	-0.319068	protein_coding	Plant invertase/pectin methylesterase inhibitor superfamily protein
AT4G11660.1	AT4G11660	-1.70214	0.0443642	0.499939	20794	16350	-0.346877	protein_coding	winged-helix DNA-binding transcription factor family protein
AT3G44560.1	AT3G44560	-1.70191	0.0443857	0.499939	1157	953	-0.279841	protein_coding	fatty acid reductase 8
AT1G64520.1	AT1G64520	-1.70136	0.0444374	0.499939	7449	6076	-0.293925	protein_coding	regulatory particle non-ATPase 12A
AT5G13270.1	AT5G13270	-1.70048	0.0445204	0.499939	5155	4213	-0.291125	protein_coding	Pentatricopeptide repeat (PPR) superfamily protein
AT2G26270.1	AT2G26270	-1.69841	0.0447156	0.499939	9192	7022	-0.388497	protein_coding	FUNCTIONS IN: molecular_function unknown
AT1G56040.1	AT1G56040	-1.69615	0.044929	0.499939	9086	7044	-0.36725	protein_coding	HEAT/U-box domain-containing protein
AT5G54790.1	AT5G54790	-1.69604	0.0449392	0.499939	418	339	-0.302218	protein_coding	unknown protein
AT1G76880.1	AT1G76880	-1.6958	0.0449615	0.499939	745	599	-0.314684	protein_coding	Duplicated homeodomain-like superfamily protein
AT2G24693.1	AT2G24693	-1.69547	0.0449929	0.499939	11599	8808	-0.397114	protein_coding	Protein of unknown function (PD694200)
AT5G20190.1	AT5G20190	-1.69498	0.0450399	0.499939	23390	18359	-0.349404	protein_coding	Tetratricopeptide repeat (TPR)-like superfamily protein
AT2G47230.1	AT2G47230	-1.69484	0.0450533	0.499939	1179	947	-0.316127	protein_coding	DOMAIN OF UNKNOWN FUNCTION 724 6
AT5G52660.1	AT5G52660	-1.69476	0.0450606	0.499939	1423	1090	-0.384608	protein_coding	Homeodomain-like superfamily protein
AT5G15010.1	AT5G15010	-1.6941	0.045123	0.499939	32851	24576	-0.418687	protein_coding	Tetratricopeptide repeat (TPR)-like superfamily protein
AT3G55610.1	AT3G55610	-1.69373	0.0451585	0.499939	5286	4211	-0.328014	protein_coding	delta 1-pyrroline-5-carboxylate synthase 2
AT3G25460.1	AT3G25460	-1.69308	0.0452197	0.499939	491	398	-0.302955	protein_coding	F-box and associated interaction domains-containing protein
AT1G18950.1	AT1G18950	-1.69268	0.0452584	0.499939	5651	4593	-0.299069	protein_coding	DDT domain superfamily
AT1G61160.1	AT1G61160	-1.69261	0.0452653	0.499939	39451	28791	-0.454444	protein_coding	CONTAINS InterPro DOMAIN/s: Retrotransposon gag protein (InterPro:IPR005162)
AT3G59120.1	AT3G59120	-1.69219	0.0453047	0.499939	3471	2858	-0.280345	protein_coding	Cysteine/Histidine-rich C1 domain family protein
AT2G25880.1	AT2G25880	-1.69212	0.0453115	0.499939	3201	2543	-0.331991	protein_coding	ataurora2
AT3G12510.1	AT3G12510	-1.69185	0.0453373	0.499939	34625	26207	-0.401862	protein_coding	MADS-box family protein
AT2G28490.1	AT2G28490	-1.6917	0.0453514	0.499939	378	315	-0.263034	protein_coding	RmlC-like cupins superfamily protein
AT1G64840.1	AT1G64840	-1.69132	0.0453882	0.499939	35528	25779	-0.46276	protein_coding	Protein of unknown function (DUF295)
AT1G18850.1	AT1G18850	-1.6913	0.0453899	0.499939	22920	18234	-0.329976	protein_coding	unknown protein
AT5G40350.1	AT5G40350	-1.69123	0.0453969	0.499939	127	75	-0.759866	protein_coding	myb domain protein 24
AT3G48900.1	AT3G48900	-1.6912	0.045399	0.499939	34556	25212	-0.454826	protein_coding	single-stranded DNA endonuclease family protein
AT3G13225.1	AT3G13225	-1.6911	0.0454092	0.499939	28075	22222	-0.337297	protein_coding	WW domain-containing protein
AT1G07150.1	AT1G07150	-1.69088	0.0454296	0.499939	31435	25109	-0.324167	protein_coding	mitogen-activated protein kinase kinase kinase 13
AT1G69730.1	AT1G69730	-1.69068	0.045449	0.499939	28076	22218	-0.337608	protein_coding	Wall-associated kinase family protein
AT5G57140.1	AT5G57140	-1.6898	0.0455335	0.499939	29959	23582	-0.345303	protein_coding	purple acid phosphatase 28
AT4G30993.1	AT4G30993	-1.68958	0.0455545	0.499939	3572.2	2911.5	-0.29505	protein_coding	Calcineurin-like metallo-phosphoesterase superfamily protein
AT2G04340.1	AT2G04340	-1.68948	0.0455636	0.499939	709	569	-0.317357	protein_coding	unknown protein
AT4G02000.1	AT4G02000	-1.68927	0.0455835	0.499939	1853	1442	-0.361792	protein_coding	unknown protein
AT4G33620.1	AT4G33620	-1.68925	0.0455861	0.499939	4384	3558	-0.301181	protein_coding	Cysteine proteinases superfamily protein
AT1G06280.1	AT1G06280	-1.68859	0.0456493	0.499939	5781	4327	-0.417952	protein_coding	LOB domain-containing protein 2
AT1G73325.1	AT1G73325	-1.68854	0.0456542	0.499939	20521	16253	-0.336395	protein_coding	Kunitz family trypsin and protease inhibitor protein
AT1G23465.1	AT1G23465	-1.6885	0.0456576	0.499939	39426	28548	-0.465758	protein_coding	Peptidase S24/S26A/S26B/S26C family protein
AT4G03550.1	AT4G03550	-1.68772	0.0457323	0.499939	40737	31910	-0.352331	protein_coding	glucan synthase-like 5
AT5G66660.1	AT5G66660	-1.68742	0.0457616	0.499939	9777	7870	-0.313028	protein_coding	Protein of unknown function (DUF677)
AT3G26220.1	AT3G26220	-1.68718	0.0457841	0.499939	6104	5140	-0.247987	protein_coding	cytochrome P450, family 71, subfamily B, polypeptide 3
AT1G64900.1	AT1G64900	-1.68652	0.0458478	0.499939	33006	25263	-0.385702	protein_coding	cytochrome P450, family 89, subfamily A, polypeptide 2
AT3G50760.1	AT3G50760	-1.68641	0.0458588	0.499939	398	341	-0.222997	protein_coding	galacturonosyltransferase-like 2
AT5G17790.1	AT5G17790	-1.68622	0.0458768	0.499939	4512	3541	-0.34961	protein_coding	zinc finger (Ran-binding) family protein
AT1G70630.1	AT1G70630	-1.68605	0.0458935	0.499939	29034	20816	-0.48005	protein_coding	Nucleotide-diphospho-sugar transferase family protein
AT5G28820.1	AT5G28820	-1.68555	0.0459416	0.499939	1273	1018	-0.322495	protein_coding	unknown protein
AT3G61470.1	AT3G61470	-1.68468	0.0460252	0.499939	33280	24969	-0.414517	protein_coding	photosystem I light harvesting complex gene 2
AT1G15080.1	AT1G15080	-1.68447	0.0460457	0.499939	5817	4594	-0.340524	protein_coding	lipid phosphate phosphatase 2
AT3G44290.1	AT3G44290	-1.68425	0.0460671	0.499939	20291	15382	-0.399597	protein_coding	NAC domain containing protein 60
AT5G04380.1	AT5G04380	-1.68412	0.0460797	0.499939	1390	1082	-0.361384	protein_coding	S-adenosyl-L-methionine-dependent methyltransferases superfamily protein
AT1G48145.1	AT1G48145	-1.68407	0.0460839	0.499939	27797	20439	-0.443605	protein_coding	BEST Arabidopsis thaliana protein match is: Plant mobile domain protein family (TAIR:AT1G50790.1)
AT2G02850.1	AT2G02850	-1.68358	0.0461314	0.499939	475	399	-0.251539	protein_coding	plantacyanin
AT5G16760.1	AT5G16760	-1.68356	0.0461331	0.499939	34977	25269	-0.469038	protein_coding	Inositol 1,3,4-trisphosphate 5/6-kinase family protein
AT3G01100.2	AT3G01100	-1.68356	0.0461338	0.499939	3207	2493	-0.363341	protein_coding	hypothetical protein 1
AT5G40720.1	AT5G40720	-1.68332	0.0461564	0.499939	2009	1644	-0.289267	protein_coding	Domain of unknown function (DUF23)
AT1G43330.1	AT1G43330	-1.68281	0.0462058	0.499939	4145	3250	-0.350932	protein_coding	Homeodomain-like superfamily protein
AT3G28570.1	AT3G28570	-1.68273	0.0462138	0.499939	31429	23759	-0.403622	protein_coding	P-loop containing nucleoside triphosphate hydrolases superfamily protein
AT5G18740.1	AT5G18740	-1.68259	0.0462268	0.499939	18585	13865	-0.422691	protein_coding	Domain of unknown function (DUF3444)
AT1G72540.1	AT1G72540	-1.68143	0.0463399	0.499939	36216	27190	-0.413551	protein_coding	Protein kinase superfamily protein
AT4G39050.1	AT4G39050	-1.68113	0.0463689	0.499939	11748	9587	-0.293264	protein_coding	Kinesin motor family protein
AT5G42230.1	AT5G42230	-1.68084	0.0463973	0.499939	170	131	-0.375968	protein_coding	serine carboxypeptidase-like 41
AT4G00770.1	AT4G00770	-1.68035	0.0464445	0.499939	16866	13571	-0.313591	protein_coding	unknown protein
AT5G18500.2	AT5G18500	-1.68005	0.0464733	0.499939	7959	6184	-0.364047	protein_coding	Protein kinase superfamily protein
AT5G13340.1	AT5G13340	-1.67999	0.0464793	0.499939	5794	4584	-0.337953	protein_coding	unknown protein
AT1G07420.2	AT1G07420	-1.67939	0.046538	0.499939	714.5	537.1	-0.411743	protein_coding	sterol 4-alpha-methyl-oxidase 2-1
AT1G16210.1	AT1G16210	-1.6792	0.0465565	0.499939	21659	16746	-0.37115	protein_coding	unknown protein
AT4G16790.1	AT4G16790	-1.679	0.0465763	0.499939	9415	7783	-0.274635	protein_coding	hydroxyproline-rich glycoprotein family protein
AT4G25690.1	AT4G25690	-1.67839	0.0466358	0.499939	6582	5237	-0.329785	protein_coding	unknown protein
AT1G79930.2	AT1G79930	-1.67711	0.0467603	0.499939	1639	1351	-0.278788	protein_coding	heat shock protein 91
AT1G64070.1	AT1G64070	-1.67644	0.0468263	0.499939	31140	23040	-0.434628	protein_coding	Disease resistance protein (TIR-NBS-LRR class) family
AT2G19170.1	AT2G19170	-1.67592	0.0468766	0.499939	19508	15139	-0.365796	protein_coding	subtilisin-like serine protease 3
AT2G36380.1	AT2G36380	-1.67342	0.0471222	0.499939	333	269	-0.307916	protein_coding	pleiotropic drug resistance 6
AT5G14590.1	AT5G14590	-1.67295	0.047169	0.499939	9828	7889	-0.317055	protein_coding	Isocitrate/isopropylmalate dehydrogenase family protein
AT1G51470.1	AT1G51470	-1.67284	0.0471795	0.499939	793	661	-0.262671	protein_coding	beta glucosidase 35
AT1G57780.1	AT1G57780	-1.67254	0.0472094	0.499939	6599	5393	-0.291159	protein_coding	heavy-metal-associated domain-containing protein
AT4G38600.1	AT4G38600	-1.67236	0.0472268	0.499939	3484.8	2805.7	-0.312715	protein_coding	HEAT repeat ;HECT-domain (ubiquitin-transferase)
AT3G25900.2	AT3G25900	-1.67181	0.0472812	0.499939	6982	5826	-0.261135	protein_coding	Homocysteine S-methyltransferase family protein
AT2G04780.2	AT2G04780	-1.67146	0.047315	0.499939	18913	15335	-0.30255	protein_coding	FASCICLIN-like arabinoogalactan 7
AT5G26717.1	AT5G26717	-1.6713	0.0473311	0.499939	1025	845	-0.278601	protein_coding	Putative membrane lipoprotein
AT1G79440.1	AT1G79440	-1.67106	0.0473554	0.499939	9846	7886	-0.320244	protein_coding	aldehyde dehydrogenase 5F1
AT4G27420.1	AT4G27420	-1.67063	0.0473973	0.499939	455	365	-0.31797	protein_coding	ABC-2 type transporter family protein
AT4G20050.2	AT4G20050	-1.67061	0.0473995	0.499939	121	89	-0.44313	protein_coding	Pectin lyase-like superfamily protein
AT5G18920.1	AT5G18920	-1.67014	0.0474463	0.499939	8252	6424	-0.361272	protein_coding	Cox19-like CHCH family protein
AT3G55720.1	AT3G55720	-1.66908	0.0475506	0.499939	35450	25870	-0.454506	protein_coding	Protein of unknown function (DUF620)
AT3G60640.1	AT3G60640	-1.66891	0.0475676	0.499939	670	523	-0.35735	protein_coding	Ubiquitin-like superfamily protein
AT1G15510.1	AT1G15510	-1.66812	0.047646	0.499939	1405	1111	-0.338711	protein_coding	Tetratricopeptide repeat (TPR)-like superfamily protein
AT3G05680.1	AT3G05680	-1.66748	0.0477095	0.499939	123	100	-0.298658	protein_coding	embryo defective 2016
AT1G13950.1	AT1G13950	-1.66562	0.0478948	0.499939	1093	891	-0.294796	protein_coding	eukaryotic elongation factor 5A-1
AT1G65770.1	AT1G65770	-1.66507	0.0479498	0.499939	12890	10639	-0.27689	protein_coding	ascorbic acid mannose pathway regulator 1
AT1G21600.2	AT1G21600	-1.66397	0.0480592	0.499939	29330	22680	-0.370956	protein_coding	plastid transcriptionally active 6
AT1G76020.1	AT1G76020	-1.66378	0.048078	0.499939	237	198	-0.259387	protein_coding	Thioredoxin superfamily protein
AT5G62100.2	AT5G62100	-1.66377	0.0480793	0.499939	2421	1976.8	-0.292436	protein_coding	BCL-2-associated athanogene 2
AT1G34160.1	AT1G34160	-1.6629	0.0481659	0.499939	37667	28353	-0.4098	protein_coding	Tetratricopeptide repeat (TPR)-like superfamily protein
AT1G69770.1	AT1G69770	-1.66278	0.0481778	0.499939	1702	1385	-0.297345	protein_coding	chromomethylase 3
AT5G28240.1	AT5G28240	-1.66247	0.048209	0.499939	10949	8826	-0.310967	transposable_element_gene	similar to Ulp1 protease family protein [Arabidopsis thaliana] (TAIR:AT1G35770.1)
AT1G63000.1	AT1G63000	-1.66239	0.0482172	0.499939	37927	27603	-0.4584	protein_coding	nucleotide-rhamnose synthase/epimerase-reductase
AT1G68700.1	AT1G68700	-1.66225	0.0482316	0.499939	21251	17263	-0.299848	protein_coding	unknown protein
AT1G52600.1	AT1G52600	-1.66203	0.0482534	0.499939	2066	1705	-0.277069	protein_coding	Peptidase S24/S26A/S26B/S26C family protein
AT2G41540.3	AT2G41540	-1.66199	0.0482572	0.499939	25126	18809	-0.417758	protein_coding	6-phosphogluconate dehydrogenase family protein
AT5G34460.1	AT5G34460	-1.66105	0.0483519	0.499939	8258	6421	-0.362994	transposable_element_gene	similar to replication protein-related [Arabidopsis thaliana] (TAIR:AT5G34950.1)
AT1G53590.1	AT1G53590	-1.66086	0.048371	0.499939	138	110	-0.327165	protein_coding	Calcium-dependent lipid-binding (CaLB domain) family protein
AT1G67930.1	AT1G67930	-1.65985	0.048472	0.499939	149	122	-0.288431	protein_coding	Golgi transport complex protein-related
AT4G12340.1	AT4G12340	-1.65952	0.048506	0.499939	23038	18536	-0.313686	protein_coding	copper ion binding
AT5G02050.1	AT5G02050	-1.65928	0.0485296	0.499939	20671	15861	-0.382124	protein_coding	Mitochondrial glycoprotein family protein
AT5G33240.1	AT5G33240	-1.65913	0.048545	0.499939	224	176	-0.347923	transposable_element_gene	similar to unknown protein [Arabidopsis thaliana] (TAIR:AT3G42980.1)
AT1G31817.1	AT1G31817	-1.65873	0.0485852	0.499939	28043	21233	-0.401332	protein_coding	Ribosomal L18p/L5e family protein
AT5G27800.1	AT5G27800	-1.65808	0.0486502	0.499939	3890	3244	-0.261996	protein_coding	Class II aminoacyl-tRNA and biotin synthetases superfamily protein
AT1G34050.1	AT1G34050	-1.65779	0.0486802	0.499939	9723	7702	-0.336168	protein_coding	Ankyrin repeat family protein
AT3G63340.1	AT3G63340	-1.65778	0.0486814	0.499939	25113	19353	-0.375877	protein_coding	Protein phosphatase 2C family protein
AT1G47765.1	AT1G47765	-1.65777	0.0486818	0.499939	17044	13815	-0.303028	protein_coding	F-box and associated interaction domains-containing protein
AT4G22890.3	AT4G22890	-1.65729	0.0487302	0.499939	33362	25145	-0.407934	protein_coding	PGR5-LIKE A
AT1G41820.1	AT1G41820	-1.65725	0.048735	0.499939	148	115	-0.363963	protein_coding	unknown protein
AT1G56030.1	AT1G56030	-1.65678	0.0487815	0.499939	2574	1989	-0.371969	protein_coding	RING/U-box superfamily protein
AT5G42180.1	AT5G42190	-1.65662	0.0487982	0.499939	18985	15196	-0.321168	protein_coding	E3 ubiquitin ligase SCF complex subunit SKP1/ASK1 family protein
AT3G23560.1	AT3G23560	-1.65648	0.0488124	0.499939	34504	26869	-0.360821	protein_coding	MATE efflux family protein
AT1G65350.1	AT1G65350	-1.65637	0.0488238	0.499939	22484	16786	-0.42164	protein_coding	ubiquitin 13
AT1G77655.1	AT1G77655	-1.65637	0.0488239	0.499939	2932	2342	-0.324144	protein_coding	unknown protein
AT5G05080.2	AT5G05080	-1.65589	0.0488717	0.499939	228	193	-0.240433	protein_coding	ubiquitin-conjugating enzyme 22
AT3G22560.1	AT3G22560	-1.65563	0.0488989	0.499939	15571	11836	-0.39568	protein_coding	Acyl-CoA N-acyltransferases (NAT) superfamily protein
AT3G25140.1	AT3G25140	-1.65542	0.0489193	0.499939	907	715	-0.343159	protein_coding	Nucleotide-diphospho-sugar transferases superfamily protein
AT5G06190.1	AT5G06190	-1.65533	0.0489293	0.499939	23041	17813	-0.371273	protein_coding	unknown protein
AT2G19480.2	AT2G19480	-1.65484	0.0489784	0.499939	7386	6112	-0.273149	protein_coding	nucleosome assembly protein 1;2
AT4G37300.1	AT4G37300	-1.65425	0.0490384	0.499939	7548	6218	-0.279644	protein_coding	maternal effect embryo arrest 59
AT2G20630.2	AT2G20630	-1.6542	0.0490433	0.499939	27462	21347	-0.363403	protein_coding	PP2C induced by AVRRPM1
AT1G09210.1	AT1G09210	-1.6538	0.0490836	0.499939	33681	25169	-0.420287	protein_coding	calreticulin 1b
AT5G59740.1	AT5G59740	-1.65376	0.0490881	0.499939	2993	2336	-0.357552	protein_coding	UDP-N-acetylglucosamine (UAA) transporter family
AT3G52160.1	AT3G52160	-1.65361	0.0491038	0.499939	4636	3716	-0.31913	protein_coding	3-ketoacyl-CoA synthase 15
AT1G78870.3	AT1G78870	-1.65331	0.049134	0.499939	7887	6345	-0.313856	protein_coding	ubiquitin-conjugating enzyme 35
AT5G03770.1	AT5G03770	-1.65315	0.0491498	0.499939	18897	14586	-0.373573	protein_coding	KDO transferase A
AT5G02910.1	AT5G02910	-1.65276	0.0491903	0.499939	224	182	-0.29956	protein_coding	F-box/RNI-like superfamily protein
AT4G29360.2	AT4G29360	-1.65253	0.0492136	0.499939	5090	4208	-0.274531	protein_coding	O-Glycosyl hydrolases family 17 protein
AT2G14670.1	AT2G14670	-1.6524	0.0492263	0.499939	3993	3296	-0.276757	protein_coding	sucrose-proton symporter 8
AT1G29265.1	AT1G29265	-1.65184	0.0492838	0.499939	363	290	-0.323917	mirna	MIR399A; miRNA
AT2G39300.1	AT2G39300	-1.64951	0.0495215	0.499939	9615	7419	-0.374062	protein_coding	unknown protein
AT4G14096.1	AT4G14096	-1.64857	0.0496175	0.499939	258	215	-0.263034	protein_coding	F-box/RNI-like superfamily protein
AT4G22165.1	AT4G22165	-1.64853	0.0496223	0.499939	11444	9423	-0.280333	protein_coding	F-box family protein with a domain of unknown function (DUF295)
AT1G70420.1	AT1G70420	-1.64694	0.0497856	0.499939	769	638	-0.269427	protein_coding	Protein of unknown function (DUF1645)
AT5G08020.1	AT5G08020	-1.64673	0.0498064	0.499939	37152	28506	-0.382174	protein_coding	RPA70-kDa subunit B
AT1G13370.1	AT1G13370	-1.64672	0.0498079	0.499939	101	82	-0.300659	protein_coding	Histone superfamily protein
AT1G08300.1	AT1G08300	-1.64647	0.0498337	0.499939	635	515	-0.302184	protein_coding	no vein-like
AT4G35590.1	AT4G35590	-1.64605	0.0498763	0.499939	1871	1587	-0.237507	protein_coding	RWP-RK domain-containing protein
AT4G18600.1	AT4G18600	-1.64604	0.0498782	0.499939	1130	911	-0.3108	protein_coding	SCAR family protein
AT1G03000.1	AT1G03000	-1.64575	0.0499074	0.499939	23107	18451	-0.324631	protein_coding	peroxin 6
AT5G63730.1	AT5G63730	-1.64553	0.0499304	0.499939	376	317	-0.24625	protein_coding	IBR domain-containing protein
AT1G09820.1	AT1G09820	-1.64505	0.0499798	0.499939	25030	19328	-0.372966	protein_coding	Pentatricopeptide repeat (PPR-like) superfamily protein

## Sheet: GO terms for upregulated genes
Gene ontology for up-regulated genes
Biological process
GO Term	GO Description	MTC P value
GO:0006869	LIPID_TRANSPORT	0.00191756
GO:0051179	LOCALIZATION	0.00221318
GO:0006810	TRANSPORT	0.00341965
GO:0006816	CALCIUM_ION_TRANSPORT	0.00439441
GO:0010833	TELOMERE_MAINTENANCE_VIA_TELOMERE_LENGTHENING	0.0484983
GO:0007004	TELOMERE_MAINTENANCE_VIA_TELOMERASE	0.00484983
GO:0015840	UREA_TRANSPORT	0.00484983
GO:0009787	REGULATION_OF_ABSCISIC_ACID_MEDIATED_SIGNALING_PATHWAY	0.00554494
GO:0051234	ESTABLISHMENT_OF_LOCALIZATION	0.00603232
GO:0006301	POSTREPLICATION_REPAIR	0.00735065
GO:0048584	POSITIVE_REGULATION_OF_RESPONSE_TO_STIMULUS	0.00878882
GO:0031032	ACTOMYOSIN_STRUCTURE_ORGANIZATION	0.00878882
GO:0000912	ASSEMBLY_OF_ACTOMYOSIN_APPARATUS_INVOLVED_IN_CELL_CYCLE_CYTOKINESIS	0.00878882
GO:0000914	PHRAGMOPLAST_ASSEMBLY	0.00878882
GO:0023051	REGULATION_OF_SIGNALING	0.00902851
GO:0009966	REGULATION_OF_SIGNAL_TRANSDUCTION	0.00902851
GO:0015977	CARBON_FIXATION	0.00918831
GO:0009725	RESPONSE_TO_HORMONE_STIMULUS	0.00918831
GO:0071704	ORGANIC_SUBSTANCE_METABOLIC_PROCESS	0.00918831
GO:0033036	MACROMOLECULE_LOCALIZATION	0.0096677
GO:0010646	REGULATION_OF_CELL_COMMUNICATION	0.0103868
GO:0046785	MICROTUBULE_POLYMERIZATION	0.0111858
GO:0042886	AMIDE_TRANSPORT	0.0111858
GO:0045039	PROTEIN_IMPORT_INTO_MITOCHONDRIAL_INNER_MEMBRANE	0.0111858
GO:0006878	CELLULAR_COPPER_ION_HOMEOSTASIS	0.0111858
GO:0042592	HOMEOSTATIC_PROCESS	0.0135827
GO:0007007	INNER_MITOCHONDRIAL_MEMBRANE_ORGANIZATION	0.0137425
GO:0010218	RESPONSE_TO_FAR_RED_LIGHT	0.0169384
GO:0023056	POSITIVE_REGULATION_OF_SIGNALING	0.0189359
GO:0009967	POSITIVE_REGULATION_OF_SIGNAL_TRANSDUCTION	0.0189359
GO:0019725	CELLULAR_HOMEOSTASIS	0.0193354
GO:0055070	COPPER_ION_HOMEOSTASIS	0.019655
GO:0031109	MICROTUBULE_POLYMERIZATION_OR_DEPOLYMERIZATION	0.019655
GO:0048235	POLLEN_SPERM_CELL_DIFFERENTIATION	0.0206138
GO:0048646	ANATOMICAL_STRUCTURE_FORMATION_INVOLVED_IN_MORPHOGENESIS	0.0206138
GO:0017038	PROTEIN_IMPORT	0.0232504
GO:0045454	CELL_REDOX_HOMEOSTASIS	0.0236499
GO:0009968	NEGATIVE_REGULATION_OF_SIGNAL_TRANSDUCTION	0.0255675
GO:0023057	NEGATIVE_REGULATION_OF_SIGNALING	0.0255675
GO:0010648	NEGATIVE_REGULATION_OF_CELL_COMMUNICATION	0.0255675
GO:0010647	POSITIVE_REGULATION_OF_CELL_COMMUNICATION	0.0262067
GO:0006278	RNA-DEPENDENT_DNA_REPLICATION	0.0263664
GO:0007006	MITOCHONDRIAL_MEMBRANE_ORGANIZATION	0.0263664
GO:0009788	NEGATIVE_REGULATION_OF_ABSCISIC_ACID_MEDIATED_SIGNALING_PATHWAY	0.028284
GO:0009719	RESPONSE_TO_ENDOGENOUS_STIMULUS	0.0290031
GO:0042398	CELLULAR_MODIFIED_AMINO_ACID_BIOSYNTHETIC_PROCESS	0.0311603
GO:0007030	GOLGI_ORGANIZATION	0.0322789
GO:0030001	METAL_ION_TRANSPORT	0.0325985
GO:0034775	GLUTATHIONE_TRANSMEMBRANE_TRANSPORT	0.0327583
GO:0050000	CHROMOSOME_LOCALIZATION	0.0327583
GO:0033617	MITOCHONDRIAL_RESPIRATORY_CHAIN_COMPLEX_IV_ASSEMBLY	0.0327583
GO:0051776	DETECTION_OF_REDOX_STATE	0.0327583
GO:0017126	NUCLEOLOGENESIS	0.0327583
GO:0043182	VACUOLAR_SEQUESTERING_OF_SODIUM_ION	0.0327583
GO:0009555	POLLEN_DEVELOPMENT	0.0332377
GO:0010876	LIPID_LOCALIZATION	0.0341166
GO:0006812	CATION_TRANSPORT	0.0345161
GO:0009737	RESPONSE_TO_ABSCISIC_ACID_STIMULUS	0.0357945
GO:0048527	LATERAL_ROOT_DEVELOPMENT	0.0377919
	Molecular function
GO Term	GO Description	MTC P value
GO:0016831	CARBOXY-LYASE_ACTIVITY	1.39822e-05
GO:0016830	CARBON-CARBON_LYASE_ACTIVITY	0.000674342
GO:0016984	RIBULOSE-BISPHOSPHATE_CARBOXYLASE_ACTIVITY	0.000758235
GO:0016667	OXIDOREDUCTASE_ACTIVITY,_ACTING_ON_A_SULFUR_GROUP_OF_DONORS	0.00111858
GO:0015035	PROTEIN_DISULFIDE_OXIDOREDUCTASE_ACTIVITY	0.00404286
GO:0045430	CHALCONE_ISOMERASE_ACTIVITY	0.00484983
GO:0015036	DISULFIDE_OXIDOREDUCTASE_ACTIVITY	0.00608825
GO:0004737	PYRUVATE_DECARBOXYLASE_ACTIVITY	0.00878882
GO:0015204	UREA_TRANSMEMBRANE_TRANSPORTER_ACTIVITY	0.00878882
GO:0042887	AMIDE_TRANSMEMBRANE_TRANSPORTER_ACTIVITY	0.00878882
GO:0019200	CARBOHYDRATE_KINASE_ACTIVITY	0.011026
GO:0015293	SYMPORTER_ACTIVITY	0.0161395
GO:0009672	AUXIN:HYDROGEN_SYMPORTER_ACTIVITY	0.0338769
GO:0003721	TELOMERIC_TEMPLATE_RNA_REVERSE_TRANSCRIPTASE_ACTIVITY	0.0327583
GO:0005372	WATER_TRANSMEMBRANE_TRANSPORTER_ACTIVITY	0.0395497
GO:0016699	OXIDOREDUCTASE_ACTIVITY,_ACTING_ON_HYDROGEN_AS_DONOR,_IRON-SULFUR_PROTEIN_AS_ACCEPTOR	0.0327583
GO:0005476	CARNITINE:ACYL_CARNITINE_ANTIPORTER_ACTIVITY	0.0327583
GO:0015250	WATER_CHANNEL_ACTIVITY	0.0395497
GO:0022804	ACTIVE_TRANSMEMBRANE_TRANSPORTER_ACTIVITY	0.0260469
GO:0003872	6-PHOSPHOFRUCTOKINASE_ACTIVITY	0.0229308
GO:0016872	INTRAMOLECULAR_LYASE_ACTIVITY	0.0166189
GO:0022891	SUBSTRATE-SPECIFIC_TRANSMEMBRANE_TRANSPORTER_ACTIVITY	0.0395497
GO:0030976	THIAMINE_PYROPHOSPHATE_BINDING	0.0166189
GO:0019166	TRANS-2-ENOYL-COA_REDUCTASE_(NADPH)_ACTIVITY	0.0327583
GO:0008186	RNA-DEPENDENT_ATPASE_ACTIVITY	0.0137425
GO:0015294	SOLUTE:CATION_SYMPORTER_ACTIVITY	0.0155802
GO:0010013	N-1-NAPHTHYLPHTHALAMIC_ACID_BINDING	0.0327583
GO:0005215	TRANSPORTER_ACTIVITY	0.0159797
GO:0042030	ATPASE_INHIBITOR_ACTIVITY	0.0327583
GO:0035064	METHYLATED_HISTONE_RESIDUE_BINDING	0.019655
GO:0051746	THALIANOL_SYNTHASE_ACTIVITY	0.0327583
GO:0004058	AROMATIC-L-AMINO-ACID_DECARBOXYLASE_ACTIVITY	0.0327583
GO:0016829	LYASE_ACTIVITY	0.0299619
GO:0003720	TELOMERASE_ACTIVITY	0.0327583
GO:0008443	PHOSPHOFRUCTOKINASE_ACTIVITY	0.0263664
GO:0008901	FERREDOXIN_HYDROGENASE_ACTIVITY	0.0327583
GO:0022892	SUBSTRATE-SPECIFIC_TRANSPORTER_ACTIVITY	0.0179771
GO:0008484	SULFURIC_ESTER_HYDROLASE_ACTIVITY	0.0327583
	Cellular component
GO Term	GO Description	MTC P value
GO:0048492	RIBULOSE_BISPHOSPHATE_CARBOXYLASE_COMPLEX	0.000231705
GO:0009573	CHLOROPLAST_RIBULOSE_BISPHOSPHATE_CARBOXYLASE_COMPLEX	0.000231705
GO:0016020	MEMBRANE	0.016539
GO:0016021	INTEGRAL_TO_MEMBRANE	0.0175776
GO:0005576	EXTRACELLULAR_REGION	0.0176575
GO:0005945	6-PHOSPHOFRUCTOKINASE_COMPLEX	0.0229308
GO:0033106	CIS-GOLGI_NETWORK_MEMBRANE	0.0327583
GO:0031975	ENVELOPE	0.032998
GO:0031967	ORGANELLE_ENVELOPE	0.032998
GO:0031224	INTRINSIC_TO_MEMBRANE	0.0344362
GO:0005874	MICROTUBULE	0.0348357
GO:0005618	CELL_WALL	0.0348357
GO:0048046	APOPLAST	0.0356347
GO:0030312	EXTERNAL_ENCAPSULATING_STRUCTURE	0.0362738
GO:0080008	CUL4-RING_UBIQUITIN_LIGASE_COMPLEX	0.0390703

## Sheet: GO terms for downregulated gene
Gene ontology for down-regulated genes
	Biological process
GO Term	GO Description	MTC P value
GO:0004635	PHOSPHORIBOSYL-AMP_CYCLOHYDROLASE_ACTIVITY	0.0341965
GO:0030554	ADENYL_NUCLEOTIDE_BINDING	0.0214927
GO:0080176	XYLOGLUCAN_1,6-ALPHA-XYLOSIDASE_ACTIVITY	0.0341965
GO:0005528	FK506_BINDING	0.0145415
GO:0016405	COA-LIGASE_ACTIVITY	0.0145415
GO:0003755	PEPTIDYL-PROLYL_CIS-TRANS_ISOMERASE_ACTIVITY	0.0381115
GO:0008144	DRUG_BINDING	0.0177374
GO:0008094	DNA-DEPENDENT_ATPASE_ACTIVITY	0.0234901
GO:0017076	PURINE_NUCLEOTIDE_BINDING	0.0097476
GO:0004422	HYPOXANTHINE_PHOSPHORIBOSYLTRANSFERASE_ACTIVITY	0.0341965
GO:0003747	TRANSLATION_RELEASE_FACTOR_ACTIVITY	0.0325985
GO:0046863	RIBULOSE-1,5-BISPHOSPHATE_CARBOXYLASE/OXYGENASE_ACTIVATOR_ACTIVITY	0.0341965
GO:0046428	1,4-DIHYDROXY-2-NAPHTHOATE_OCTAPRENYLTRANSFERASE_ACTIVITY	0.0341965
GO:0003824	CATALYTIC_ACTIVITY	0.0193354
GO:0032553	RIBONUCLEOTIDE_BINDING	0.0240494
GO:0004636	PHOSPHORIBOSYL-ATP_DIPHOSPHATASE_ACTIVITY	0.0341965
GO:0046527	GLUCOSYLTRANSFERASE_ACTIVITY	0.0351553
GO:0045181	GLUTAMATE_SYNTHASE_ACTIVITY,_NADH_OR_NADPH_AS_ACCEPTOR	0.0341965
GO:0016040	GLUTAMATE_SYNTHASE_(NADH)_ACTIVITY	0.0341965
GO:0008835	DIAMINOHYDROXYPHOSPHORIBOSYLAMINOPYRIMIDINE_DEAMINASE_ACTIVITY	0.0341965
GO:0016877	LIGASE_ACTIVITY,_FORMING_CARBON-SULFUR_BONDS	0.0389105
GO:0016207	4-COUMARATE-COA_LIGASE_ACTIVITY	0.00366733
GO:0046870	CADMIUM_ION_BINDING	0.0341965
GO:0004318	ENOYL-[ACYL-CARRIER-PROTEIN]_REDUCTASE_(NADH)_ACTIVITY	0.0341965
GO:0016838	CARBON-OXYGEN_LYASE_ACTIVITY,_ACTING_ON_PHOSPHATES	0.0101471
GO:0003684	DAMAGED_DNA_BINDING	0.0316397
GO:0043167	ION_BINDING	0.0185364
GO:0008853	EXODEOXYRIBONUCLEASE_III_ACTIVITY	0.0341965
GO:0016149	TRANSLATION_RELEASE_FACTOR_ACTIVITY,_CODON_SPECIFIC	0.0121445
GO:0043531	ADP_BINDING	0.0119049
GO:0051993	ABSCISIC_ACID_GLUCOSE_ESTER_BETA-GLUCOSIDASE_ACTIVITY	0.0341965
GO:0008047	ENZYME_ACTIVATOR_ACTIVITY	0.0311603
GO:0016631	ENOYL-[ACYL-CARRIER-PROTEIN]_REDUCTASE_ACTIVITY	0.0341965
GO:0050342	TOCOPHEROL_O-METHYLTRANSFERASE_ACTIVITY	0.0341965
GO:0042781	3'-TRNA_PROCESSING_ENDORIBONUCLEASE_ACTIVITY	0.00529726
GO:0046820	4-AMINO-4-DEOXYCHORISMATE_SYNTHASE_ACTIVITY	0.0341965
GO:0005527	MACROLIDE_BINDING	0.0145415
GO:0015385	SODIUM:HYDROGEN_ANTIPORTER_ACTIVITY	0.0389105
GO:0009905	ENT-COPALYL_DIPHOSPHATE_SYNTHASE_ACTIVITY	0.0341965
GO:0001882	NUCLEOSIDE_BINDING	0.0170183
GO:0008079	TRANSLATION_TERMINATION_FACTOR_ACTIVITY	0.0325985
GO:0005509	CALCIUM_ION_BINDING	0.00492973
GO:0016878	ACID-THIOL_LIGASE_ACTIVITY	0.0194153
GO:0001883	PURINE_NUCLEOSIDE_BINDING	0.0159797
GO:0004107	CHORISMATE_SYNTHASE_ACTIVITY	0.0341965
GO:0016757	TRANSFERASE_ACTIVITY,_TRANSFERRING_GLYCOSYL_GROUPS	0.00679935
GO:0043169	CATION_BINDING	0.0183766
GO:0052684	L-SERINE_HYDRO-LYASE_(ADDING_INDOLE,_L-TRYPTOPHAN-FORMING)_ACTIVITY	0.0341965
GO:0032555	PURINE_RIBONUCLEOTIDE_BINDING	0.0240494
GO:0046872	METAL_ION_BINDING	0.0386708
GO:0016759	CELLULOSE_SYNTHASE_ACTIVITY	0.0093481
GO:0003678	DNA_HELICASE_ACTIVITY	0.00305212
GO:0010333	TERPENE_SYNTHASE_ACTIVITY	0.0364336
GO:0042623	ATPASE_ACTIVITY,_COUPLED	0.0140621
	Molecular function
GO Term	GO Description	MTC P value
GO:0004635	PHOSPHORIBOSYL-AMP_CYCLOHYDROLASE_ACTIVITY	0.0341965
GO:0030554	ADENYL_NUCLEOTIDE_BINDING	0.0214927
GO:0080176	XYLOGLUCAN_1,6-ALPHA-XYLOSIDASE_ACTIVITY	0.0341965
GO:0005528	FK506_BINDING	0.0145415
GO:0016405	COA-LIGASE_ACTIVITY	0.0145415
GO:0003755	PEPTIDYL-PROLYL_CIS-TRANS_ISOMERASE_ACTIVITY	0.0381115
GO:0008144	DRUG_BINDING	0.0177374
GO:0008094	DNA-DEPENDENT_ATPASE_ACTIVITY	0.0234901
GO:0017076	PURINE_NUCLEOTIDE_BINDING	0.0097476
GO:0004422	HYPOXANTHINE_PHOSPHORIBOSYLTRANSFERASE_ACTIVITY	0.0341965
GO:0003747	TRANSLATION_RELEASE_FACTOR_ACTIVITY	0.0325985
GO:0046863	RIBULOSE-1,5-BISPHOSPHATE_CARBOXYLASE/OXYGENASE_ACTIVATOR_ACTIVITY	0.0341965
GO:0046428	1,4-DIHYDROXY-2-NAPHTHOATE_OCTAPRENYLTRANSFERASE_ACTIVITY	0.0341965
GO:0003824	CATALYTIC_ACTIVITY	0.0193354
GO:0032553	RIBONUCLEOTIDE_BINDING	0.0240494
GO:0004636	PHOSPHORIBOSYL-ATP_DIPHOSPHATASE_ACTIVITY	0.0341965
GO:0046527	GLUCOSYLTRANSFERASE_ACTIVITY	0.0351553
GO:0045181	GLUTAMATE_SYNTHASE_ACTIVITY,_NADH_OR_NADPH_AS_ACCEPTOR	0.0341965
GO:0016040	GLUTAMATE_SYNTHASE_(NADH)_ACTIVITY	0.0341965
GO:0008835	DIAMINOHYDROXYPHOSPHORIBOSYLAMINOPYRIMIDINE_DEAMINASE_ACTIVITY	0.0341965
GO:0016877	LIGASE_ACTIVITY,_FORMING_CARBON-SULFUR_BONDS	0.0389105
GO:0016207	4-COUMARATE-COA_LIGASE_ACTIVITY	0.00366733
GO:0046870	CADMIUM_ION_BINDING	0.0341965
GO:0004318	ENOYL-[ACYL-CARRIER-PROTEIN]_REDUCTASE_(NADH)_ACTIVITY	0.0341965
GO:0016838	CARBON-OXYGEN_LYASE_ACTIVITY,_ACTING_ON_PHOSPHATES	0.0101471
GO:0003684	DAMAGED_DNA_BINDING	0.0316397
GO:0043167	ION_BINDING	0.0185364
GO:0008853	EXODEOXYRIBONUCLEASE_III_ACTIVITY	0.0341965
GO:0016149	TRANSLATION_RELEASE_FACTOR_ACTIVITY,_CODON_SPECIFIC	0.0121445
GO:0043531	ADP_BINDING	0.0119049
GO:0051993	ABSCISIC_ACID_GLUCOSE_ESTER_BETA-GLUCOSIDASE_ACTIVITY	0.0341965
GO:0008047	ENZYME_ACTIVATOR_ACTIVITY	0.0311603
GO:0016631	ENOYL-[ACYL-CARRIER-PROTEIN]_REDUCTASE_ACTIVITY	0.0341965
GO:0050342	TOCOPHEROL_O-METHYLTRANSFERASE_ACTIVITY	0.0341965
GO:0042781	3'-TRNA_PROCESSING_ENDORIBONUCLEASE_ACTIVITY	0.00529726
GO:0046820	4-AMINO-4-DEOXYCHORISMATE_SYNTHASE_ACTIVITY	0.0341965
GO:0005527	MACROLIDE_BINDING	0.0145415
GO:0015385	SODIUM:HYDROGEN_ANTIPORTER_ACTIVITY	0.0389105
GO:0009905	ENT-COPALYL_DIPHOSPHATE_SYNTHASE_ACTIVITY	0.0341965
GO:0001882	NUCLEOSIDE_BINDING	0.0170183
GO:0008079	TRANSLATION_TERMINATION_FACTOR_ACTIVITY	0.0325985
GO:0005509	CALCIUM_ION_BINDING	0.00492973
GO:0016878	ACID-THIOL_LIGASE_ACTIVITY	0.0194153
GO:0001883	PURINE_NUCLEOSIDE_BINDING	0.0159797
GO:0004107	CHORISMATE_SYNTHASE_ACTIVITY	0.0341965
GO:0016757	TRANSFERASE_ACTIVITY,_TRANSFERRING_GLYCOSYL_GROUPS	0.00679935
GO:0043169	CATION_BINDING	0.0183766
GO:0052684	L-SERINE_HYDRO-LYASE_(ADDING_INDOLE,_L-TRYPTOPHAN-FORMING)_ACTIVITY	0.0341965
GO:0032555	PURINE_RIBONUCLEOTIDE_BINDING	0.240494
GO:0046872	METAL_ION_BINDING	0.0386708
GO:0016759	CELLULOSE_SYNTHASE_ACTIVITY	0.0093481
GO:0003678	DNA_HELICASE_ACTIVITY	0.00305212
GO:0010333	TERPENE_SYNTHASE_ACTIVITY	0.0364336
GO:0042623	ATPASE_ACTIVITY,_COUPLED	0.0140621
	Cellular component
GO Term	GO Description	MTC P value
GO:0005622	INTRACELLULAR	0.000289232
GO:0044424	INTRACELLULAR_PART	0.000570474
GO:0043231	INTRACELLULAR_MEMBRANE-BOUNDED_ORGANELLE	0.00168585
GO:0043227	MEMBRANE-BOUNDED_ORGANELLE	0.00174178
GO:0044464	CELL_PART	0.00205339
GO:0005623	CELL	0.00205339
GO:0043229	INTRACELLULAR_ORGANELLE	0.00262865
GO:0043226	ORGANELLE	0.0027485
GO:0005794	GOLGI_APPARATUS	0.000693517
GO:0005737	CYTOPLASM	0.00894861
GO:0009531	SECONDARY_CELL_WALL	0.0150209
GO:0048196	PLANT_EXTRACELLULAR_MATRIX	0.0286835
GO:0009507	CHLOROPLAST	0.032998
GO:0005880	NUCLEAR_MICROTUBULE	0.0341965
GO:0048353	PRIMARY_ENDOSPERM_NUCLEUS	0.0341965
GO:0005844	POLYSOME	0.0341965
GO:0010006	TOC_COMPLEX	0.0341965
GO:0005768	ENDOSOME	0.0394698
